# Supplementary material for: Comprehensive High-Depth Proteomic Analysis of Plasma Extracellular Vesicle-Containing Preparations in CDKL5 Deficiency Disorder
Source: Biomedicines. 2026 Apr 22;14(5):961. doi: 10.3390/biomedicines14050961 (PMC13203274; doi:10.3390/biomedicines14050961)
Supplement: Supplementary file 1 [file biomedicines-14-00961-s001.zip]

Archive with 6 entries (5 files):
- Supplementary data_proof_20260420/
- Supplementary data_proof_20260420/Figure S1.tif
- Supplementary data_proof_20260420/Table S1.xlsx
- Supplementary data_proof_20260420/Table S2.xlsx
- Supplementary data_proof_20260420/Table S3.docx
- Supplementary data_proof_20260420/Table S4.xlsx
