# Supplementary material for: Comprehensive High-Depth Proteomic Analysis of Plasma Extracellular Vesicle-Containing Preparations in CDKL5 Deficiency Disorder
Source: Biomedicines. 2026 Apr 22;14(5):961. doi: 10.3390/biomedicines14050961 (PMC13203274; doi:10.3390/biomedicines14050961)
Supplement: Supplementary file 1 [file biomedicines-14-00961-s001.zip › Supplementary data_proof_20260420/Table S1.xlsx]

## Sheet: Sheet1
Table S1. Isolation windows optimized by Scaffold DIA.
Scan	Start m/z	Stop m/z
1	500.477	504.479
2	504.479	508.481
3	508.481	512.483
4	512.483	516.485
5	516.485	520.486
6	520.486	524.488
7	524.488	528.49
8	528.49	532.492
9	532.492	536.494
10	536.494	540.496
11	540.496	544.497
12	544.497	548.499
13	548.499	552.501
14	552.501	556.503
15	556.503	560.505
16	560.505	564.506
17	564.506	568.508
18	568.508	572.51
19	572.51	576.512
20	576.512	580.514
21	580.514	584.516
22	584.516	588.517
23	588.517	592.519
24	592.519	596.521
25	596.521	600.523
26	600.523	604.525
27	604.525	608.527
28	608.527	612.528
29	612.528	616.53
30	616.53	620.532
31	620.532	624.534
32	624.534	628.536
33	628.536	632.537
34	632.537	636.539
35	636.539	640.541
36	640.541	644.543
31	644.543	648.545
38	648.545	652.547
39	652.547	656.548
40	656.548	660.55
41	660.55	664.552
42	664.552	668.554
43	668.554	672.556
44	672.556	676.557
45	676.557	680.559
46	680.559	684.561
47	684.561	688.563
48	688.563	692.565
49	692.565	696.567
50	696.567	700.568
51	700.568	704.57
52	704.57	708.572
53	708.572	712.574
54	712.574	716.576
55	716.576	720.577
56	720.577	724.579
57	724.579	728.581
58	728.581	732.583
59	732.583	736.585
60	736.585	740.587
