# Supplementary material for: Comprehensive High-Depth Proteomic Analysis of Plasma Extracellular Vesicle-Containing Preparations in CDKL5 Deficiency Disorder
Source: Biomedicines. 2026 Apr 22;14(5):961. doi: 10.3390/biomedicines14050961 (PMC13203274; doi:10.3390/biomedicines14050961)
Supplement: Supplementary file 1 [file biomedicines-14-00961-s001.zip › Supplementary data_proof_20260420/Table S2.xlsx]

## Sheet: Table S2
#	Uniprot	Gene name	Protein name	Molecular weight (kDa)	Peptide count	Log2 (intensity) of NC	Log2 (intensity) of CDKL5	Log2 fold change CDKL5/NC	p-value	q-value
1	O00471	EXOC5	Exocyst complex component 5	81.85	15	10.3911	19.0584	8.66731	8.23759e-05	0.00822299
2	Q5T013	HYI	Putative hydroxypyruvate isomerase	30.406	8	10.4347	18.2226	7.78786	5.80644e-05	0.00666507
3	Q7Z460	CLASP1	CLIP-associating protein 1	169.453	26	10.4773	18.1245	7.64721	0.000451908	0.0123603
4	Q9Y6D6	ARFGEF1	Brefeldin A-inhibited guanine nucleotide-exchange protein 1	208.77	36	10.2699	17.7717	7.5018	0.0003804	0.0119321
5	Q8WUA7	TBC1D22A	TBC1 domain family member 22A	59.121	8	9.70213	17.1461	7.44395	2.13152e-06	0.000932809
6	Q96L92	SNX27	Sorting nexin-27	61.264	7	9.50142	16.9407	7.43928	7.13773e-08	0.000186782
7	P80217	IFI35	Interferon-induced 35 kDa protein	31.545	10	11.7524	19.139	7.38656	0.00298133	0.0163629
8	Q4V328	GRIPAP1	GRIP1-associated protein 1	96.006	19	9.98706	17.3619	7.37479	5.96458e-05	0.00666507
9	P23083	IGHV1-2	Immunoglobulin heavy variable 1-2	13.082	3	10.9505	18.3112	7.3607	0.0193486	0.0390655
10	O14841	OPLAH	5-oxoprolinase	137.457	14	10.9821	18.2256	7.24357	6.092e-05	0.00666507
11	P30622	CLIP1	CAP-Gly domain-containing linker protein 1	162.249	34	12.3403	19.5186	7.1783	0.00117622	0.0146028
12	P02794	FTH1	Ferritin heavy chain	21.223	6	9.97312	17.1487	7.17559	8.36238e-06	0.00225204
13	Q7L266	ASRGL1	Isoaspartyl peptidase/L-asparaginase	32.055	2	10.4352	17.5718	7.13664	9.40806e-05	0.00833945
14	P55327	TPD52	Tumor protein D52	24.326	5	10.335	17.4706	7.13553	0.00043418	0.0120595
15	P32456	GBP2	Guanylate-binding protein 2	67.209	10	9.11761	16.2501	7.13244	1.60052e-07	0.000186782
16	Q9NUY8	TBC1D23	TBC1 domain family member 23	78.324	7	10.6438	17.7627	7.11886	0.00116751	0.0145578
17	P35236	PTPN7	Tyrosine-protein phosphatase non-receptor type 7	40.53	9	12.4335	19.498	7.06455	0.00625273	0.0213535
18	Q15418	RPS6KA1	Ribosomal protein S6 kinase alpha-1	82.725	12	10.288	17.3022	7.01424	2.53957e-06	0.000987883
19	Q15075	EEA1	Early endosome antigen 1	162.468	41	10.9301	17.8814	6.95134	0.000748376	0.0139801
20	P48736	PIK3CG	Phosphatidylinositol 4,5-bisphosphate 3-kinase catalytic subunit gamma isoform	126.454	22	11.2082	18.1326	6.92438	0.000408526	0.0119321
21	Q96CD2	PPCDC	Phosphopantothenoylcysteine decarboxylase	22.395	5	9.99031	16.8926	6.90229	2.87793e-07	0.000251889
22	Q8TAT6	NPLOC4	Nuclear protein localization protein 4 homolog	68.121	15	12.6738	19.5716	6.89782	0.00215546	0.0154387
23	P10321	HLA-C	HLA class I histocompatibility antigen, C alpha chain	40.649	5	13.7258	20.6224	6.89655	0.00531937	0.0200782
24	Q5TFE4	NT5DC1	5'-nucleotidase domain-containing protein 1	51.845	9	10.704	17.5739	6.86989	0.000630827	0.0130041
25	Q5VZK9	CARMIL1	F-actin-uncapping protein LRRC16A	151.557	14	9.55583	16.4202	6.86438	0.000764135	0.0140201
26	Q9Y4P1	ATG4B	Cysteine protease ATG4B	44.293	3	9.48511	16.2754	6.79033	0.000107191	0.00833945
27	P25098	GRK2	Beta-adrenergic receptor kinase 1	79.574	15	11.469	18.2439	6.77501	0.00340298	0.0168743
28	O75113	N4BP1	NEDD4-binding protein 1	100.38	10	10.0756	16.8305	6.75488	0.0185815	0.0381358
29	Q9BPX7	C7orf25	UPF0415 protein C7orf25	46.452	8	11.2348	17.9759	6.74114	0.00205783	0.0154271
30	Q9UHB6	LIMA1	LIM domain and actin-binding protein 1	85.228	16	11.3035	18.0417	6.7382	0.000661835	0.0131654
31	P57764	GSDMD	Gasdermin-D	52.802	8	11.9744	18.6521	6.67773	0.0014475	0.0151275
32	O95155	UBE4B	Ubiquitin conjugation factor E4 B	146.184	14	9.75704	16.4262	6.66916	5.05522e-05	0.00666507
33	Q8NDI1	EHBP1	EH domain-binding protein 1	140.019	21	10.2337	16.8645	6.63089	0.00127014	0.0151016
34	Q5TC84	OGFRL1	Opioid growth factor receptor-like protein 1	51.251	9	11.0039	17.6311	6.62722	4.82547e-05	0.00666507
35	Q12800	TFCP2	Alpha-globin transcription factor CP2	57.256	4	9.47746	16.0977	6.6202	0.00010054	0.00833945
36	Q9NPB8	GPCPD1	Glycerophosphocholine phosphodiesterase GPCPD1	76.035	13	10.3005	16.9149	6.61435	0.000188447	0.0106266
37	Q9BSF0	C2orf88	Small membrane A-kinase anchor protein	10.97	3	14.1203	20.7335	6.61315	0.0150675	0.0339238
38	P35573	AGL	Glycogen debranching enzyme	174.768	36	13.3132	19.9244	6.61117	0.0047895	0.0191851
39	Q9UJY5	GGA1	ADP-ribosylation factor-binding protein GGA1	70.386	6	11.3787	17.9731	6.59439	0.00251779	0.0154958
40	Q562R1	ACTBL2	Beta-actin-like protein 2	42.003	3	10.9881	17.5799	6.59189	0.00178423	0.015136
41	Q8WZA9	IRGQ	Immunity-related GTPase family Q protein	62.717	12	11.4303	18.0043	6.57402	0.000590432	0.0130041
42	P0C7M8	CLEC2L	C-type lectin domain family 2 member L	23.925	3	11.1232	17.679	6.55574	0.000522962	0.0128935
43	Q9Y4I1	MYO5A	Unconventional myosin-Va	215.409	56	14.6377	21.1708	6.53312	0.00611928	0.0211905
44	Q8N573	OXR1	Oxidation resistance protein 1	97.973	19	11.684	18.1829	6.49889	0.00113556	0.0144045
45	Q9H267	VPS33B	Vacuolar protein sorting-associated protein 33B	70.588	14	11.3805	17.876	6.49551	0.000330225	0.0111445
46	Q16563	SYPL1	Synaptophysin-like protein 1	28.565	4	11.5309	18.0114	6.48058	0.00489452	0.0194092
47	P0C7P3	SLFN14	Protein SLFN14	103.906	20	11.6341	18.1128	6.47861	0.00140666	0.0151198
48	Q9BY44	EIF2A	Eukaryotic translation initiation factor 2A	64.99	10	10.6358	17.1089	6.47309	5.92325e-05	0.00666507
49	O95685	PPP1R3D	Protein phosphatase 1 regulatory subunit 3D	32.559	7	11.1333	17.5811	6.44783	0.000300975	0.0106985
50	Q9UBQ5	EIF3K	Eukaryotic translation initiation factor 3 subunit K	25.058	5	11.8754	18.3038	6.42834	0.00321677	0.0167674
51	P49789	FHIT	Bis(5'-adenosyl)-triphosphatase	16.856	5	9.74625	16.1624	6.41615	7.70531e-07	0.000461234
52	Q92614	MYO18A	Unconventional myosin-XVIIIa	233.116	24	11.4843	17.8954	6.41115	0.000299654	0.0106985
53	Q9HC35	EML4	Echinoderm microtubule-associated protein-like 4	108.916	16	12.8145	19.2191	6.40458	0.00277824	0.0159977
54	Q93099	HGD	Homogentisate 1,2-dioxygenase	49.964	7	12.2343	18.6183	6.38398	0.00440099	0.0185201
55	Q16774	GUK1	Guanylate kinase	21.726	7	11.1598	17.5237	6.36388	0.00497966	0.0195433
56	Q8WZA0	LZIC	Protein LZIC	21.491	4	12.6173	18.9777	6.36044	0.00604032	0.0211107
57	P54922	ADPRH	ADP-ribosylhydrolase ARH1	39.507	7	9.73002	16.0854	6.35539	0.00247383	0.0154958
58	O43318	MAP3K7	Mitogen-activated protein kinase kinase kinase 7	67.196	5	10.593	16.9205	6.32753	0.00104143	0.0143356
59	Q9UQ16	DNM3	Dynamin-3	97.746	9	12.8422	19.1541	6.31183	0.00253274	0.0155018
60	Q9UKF7	PITPNC1	Cytoplasmic phosphatidylinositol transfer protein 1	38.387	5	11.104	17.4126	6.30866	0.00173844	0.015136
61	Q9HBL0	TNS1	Tensin-1	197.024	23	12.4329	18.7398	6.30694	0.00163332	0.015136
62	Q9UJW0	DCTN4	Dynactin subunit 4	52.337	11	12.6094	18.8877	6.27829	0.0083395	0.0247856
63	Q9Y484	WDR45	WD repeat domain phosphoinositide-interacting protein 4	39.869	5	10.7967	17.066	6.26923	3.37691e-06	0.00118225
64	P49247	RPIA	Ribose-5-phosphate isomerase	33.273	4	12.1118	18.3691	6.25733	0.00895674	0.0256611
65	Q9BT78	COPS4	COP9 signalosome complex subunit 4	46.271	15	14.4613	20.7179	6.25655	0.00311394	0.0166182
66	Q16864	ATP6V1F	V-type proton ATPase subunit F	13.371	3	11.7993	18.0532	6.25391	0.00620455	0.0212942
67	Q8IZ07	ANKRD13A	Ankyrin repeat domain-containing protein 13A	67.619	16	12.544	18.7969	6.25298	0.00905983	0.0258752
68	Q5VWJ9	SNX30	Sorting nexin-30	49.677	14	12.0851	18.3374	6.25233	0.00471238	0.0190727
69	Q86WR7	PROSER2	Proline and serine-rich protein 2	45.801	9	13.3673	19.6186	6.25123	0.0143437	0.0327845
70	P57075	UBASH3A	Ubiquitin-associated and SH3 domain-containing protein A	74.124	14	13.5252	19.7763	6.25114	0.0172802	0.0365515
71	Q96C23	GALM	Galactose mutarotase	37.766	6	10.2475	16.4956	6.24816	2.319e-05	0.00427309
72	Q96SW2	CRBN	Protein cereblon	50.546	5	9.71433	15.962	6.24764	1.90766e-05	0.00387285
73	Q969J3	BORCS5	BLOC-1-related complex subunit 5	22.221	4	9.66754	15.9117	6.24418	1.3857e-07	0.000186782
74	P78318	IGBP1	Immunoglobulin-binding protein 1	39.222	6	11.4381	17.6665	6.22843	0.00391066	0.0176306
75	O43314	PPIP5K2	Inositol hexakisphosphate and diphosphoinositol-pentakisphosphate kinase 2	140.408	18	11.1602	17.3832	6.22298	0.000499091	0.0127389
76	Q96IZ0	PAWR	PRKC apoptosis WT1 regulator protein	36.566	4	9.56025	15.7657	6.20542	3.71313e-05	0.00649983
77	Q9NQT8	KIF13B	Kinesin-like protein KIF13B	202.792	32	13.1893	19.3942	6.20493	0.00330796	0.0168085
78	P50225	SULT1A1	Sulfotransferase 1A1	34.166	8	13.4005	19.6054	6.2049	0.00619926	0.0212942
79	Q9H3S7	PTPN23	Tyrosine-protein phosphatase non-receptor type 23	178.974	25	12.1387	18.3423	6.20364	0.00200364	0.0152523
80	Q8IX19	MCEMP1	Mast cell-expressed membrane protein 1	21.23	2	9.83549	16.0232	6.18774	1.92655e-06	0.000932809
81	Q8NDA8	MROH1	Maestro heat-like repeat-containing protein family member 1	181.252	10	10.4982	16.6837	6.18551	0.000292611	0.0106985
82	Q4AE62	GTDC1	Glycosyltransferase-like domain-containing protein 1	52.598	6	9.77761	15.957	6.17943	0.00107233	0.0143356
83	Q8TDQ7	GNPDA2	Glucosamine-6-phosphate isomerase 2	31.088	3	9.64193	15.808	6.16609	0.000298696	0.0106985
84	Q5M775	SPECC1	Cytospin-B	118.587	13	10.8319	16.9894	6.15747	0.000259287	0.0106985
85	Q9BZG1	RAB34	Ras-related protein Rab-34	29.045	6	12.83	18.9837	6.15376	0.00972367	0.0266969
86	Q9UHD1	CHORDC1	Cysteine and histidine-rich domain-containing protein 1	37.489	10	11.349	17.5016	6.15259	0.00063725	0.0130041
87	Q9P270	SLAIN2	SLAIN motif-containing protein 2	62.545	6	12.7852	18.917	6.13178	0.00828724	0.0247766
88	Q5QJ74	TBCEL	Tubulin-specific chaperone cofactor E-like protein	48.195	9	9.70185	15.8225	6.1206	0.00142469	0.0151198
89	Q9H3P7	ACBD3	Golgi resident protein GCP60	60.594	10	12.0128	18.1182	6.10532	0.00343013	0.0168743
90	Q9NWV4	CZIB	CXXC motif containing zinc binding protein	18.049	5	12.4945	18.5996	6.10517	0.0103233	0.0273806
91	P60484	PTEN	Phosphatidylinositol 3,4,5-trisphosphate 3-phosphatase and dual-specificity protein phosphatase PTEN	47.166	4	10.1657	16.2707	6.10501	0.000360006	0.011458
92	Q9Y5K8	ATP6V1D	V-type proton ATPase subunit D	28.263	5	11.2078	17.3091	6.10132	0.00346091	0.0168743
93	A0A075B6K6	IGLV4-3	Immunoglobulin lambda variable 4-3	13.332	2	10.089	16.189	6.10004	0.00142965	0.0151198
94	Q00169	PITPNA	Phosphatidylinositol transfer protein alpha isoform	31.806	5	10.4283	16.5044	6.07608	7.10313e-06	0.00207234
95	O60524	NEMF	Ribosome quality control complex subunit NEMF	122.955	11	10.5813	16.6121	6.03083	6.05941e-05	0.00666507
96	Q15785	TOMM34	Mitochondrial import receptor subunit TOM34	34.558	4	11.1229	17.1512	6.0283	0.000736105	0.0139302
97	P13807	GYS1	Glycogen [starch] synthase, muscle	83.788	16	12.8594	18.8847	6.02533	0.00284551	0.0161461
98	Q8IU68	TMC8	Transmembrane channel-like protein 8	81.641	11	13.5631	19.566	6.00286	0.0102303	0.0272974
99	P55263	ADK	Adenosine kinase	40.544	7	11.8945	17.8877	5.99326	0.00444785	0.0186073
100	P30613	PKLR	Pyruvate kinase PKLR	61.83	3	10.0863	16.0783	5.99202	0.0039158	0.0176306
101	Q9BZE9	ASPSCR1	Tether containing UBX domain for GLUT4	60.182	11	11.6642	17.6554	5.99116	0.00201498	0.0152523
102	O15372	EIF3H	Eukaryotic translation initiation factor 3 subunit H	39.931	10	12.5245	18.4946	5.97006	0.00541539	0.0201933
103	Q96GD0	PDXP	Chronophin	31.698	7	10.3989	16.3588	5.95991	0.000839286	0.0140819
104	Q9UKT5	FBXO4	F-box only protein 4	44.136	6	10.8246	16.7731	5.94847	0.000129494	0.00931517
105	O94903	PLPBP	Pyridoxal phosphate homeostasis protein	30.344	4	12.5698	18.5143	5.94449	0.00574659	0.0206982
106	P30039	PBLD	Phenazine biosynthesis-like domain-containing protein	31.783	3	10.4005	16.3323	5.93177	0.000137461	0.00943621
107	O43252	PAPSS1	Bifunctional 3'-phosphoadenosine 5'-phosphosulfate synthase 1	70.832	14	12.0184	17.9488	5.93041	0.00600897	0.0210852
108	Q5VWZ2	LYPLAL1	Lysophospholipase-like protein 1	26.316	7	13.8136	19.7316	5.91803	0.0195551	0.0392606
109	Q9NRY4	ARHGAP35	Rho GTPase-activating protein 35	170.516	15	9.48405	15.3898	5.90576	4.31797e-05	0.00666507
110	Q5R372	RABGAP1L	Rab GTPase-activating protein 1-like	92.513	10	11.1081	17.0109	5.90278	0.00131401	0.0151016
111	O00203	AP3B1	AP-3 complex subunit beta-1	121.321	27	13.637	19.5339	5.89682	0.00672311	0.0221219
112	Q9UBP0	SPAST	Spastin	67.199	9	13.5856	19.4794	5.89376	0.00828476	0.0247766
113	Q9HBE5	IL21R	Interleukin-21 receptor	59.128	5	11.4365	17.3272	5.8907	0.00133337	0.0151016
114	P53814	SMTN	Smoothelin	99.059	15	11.7202	17.6015	5.88139	0.00225445	0.0154387
115	P23743	DGKA	Diacylglycerol kinase alpha	82.632	16	13.896	19.7612	5.86526	0.0133524	0.0316287
116	P01133	EGF	Pro-epidermal growth factor	133.996	8	12.0261	17.8855	5.85942	0.00542813	0.0201933
117	Q6ZVK8	NUDT18	8-oxo-dGDP phosphatase NUDT18	35.498	5	9.47658	15.3214	5.84486	0.000261036	0.0106985
118	P50579	METAP2	Methionine aminopeptidase 2	52.895	9	10.6425	16.4853	5.84289	4.25158e-05	0.00666507
119	P23610	F8A3	40-kDa huntingtin-associated protein	39.101	6	11.2804	17.118	5.83755	0.00116845	0.0145578
120	Q9UKW4	VAV3	Guanine nucleotide exchange factor VAV3	97.777	15	12.6367	18.4732	5.83644	0.00674575	0.0221542
121	Q9Y2H0	DLGAP4	Disks large-associated protein 4	108.012	8	12.8804	18.707	5.82658	0.00291058	0.0162149
122	Q14232	EIF2B1	Translation initiation factor eIF-2B subunit alpha	33.713	7	12.1239	17.9468	5.82292	0.00128097	0.0151016
123	Q8N6H7	ARFGAP2	ADP-ribosylation factor GTPase-activating protein 2	56.72	9	10.3819	16.1984	5.81653	0.00020347	0.0106985
124	Q99755	PIP5K1A	Phosphatidylinositol 4-phosphate 5-kinase type-1 alpha	62.632	6	12.0218	17.8346	5.81279	0.00129297	0.0151016
125	Q9Y5B8	NME7	Nucleoside diphosphate kinase 7	42.489	6	9.88529	15.6943	5.80899	0.00199641	0.0152523
126	Q8WVJ2	NUDCD2	NudC domain-containing protein 2	17.676	2	11.3812	17.185	5.80383	0.00655707	0.0219047
127	O95989	NUDT3	Diphosphoinositol polyphosphate phosphohydrolase 1	19.471	4	13.4473	19.2485	5.8012	0.0104831	0.0276396
128	P46736	BRCC3	Lys-63-specific deubiquitinase BRCC36	36.071	9	11.3763	17.1759	5.79962	0.00231563	0.0154716
129	O95295	SNAPIN	SNARE-associated protein Snapin	14.874	2	10.4353	16.2322	5.79692	0.000245816	0.0106985
130	P47224	RABIF	Guanine nucleotide exchange factor MSS4	13.839	2	9.96423	15.7384	5.77418	0.00423126	0.0182254
131	Q15477	SKIC2	SKI2 subunit of superkiller complex protein	137.757	20	11.0316	16.8002	5.76863	0.000489734	0.0127389
132	Q9UDT6	CLIP2	CAP-Gly domain-containing linker protein 2	115.837	25	13.7661	19.5338	5.76772	0.0112616	0.0288295
133	Q9NWQ8	PAG1	Phosphoprotein associated with glycosphingolipid-enriched microdomains 1	46.979	7	13.0937	18.8487	5.75492	0.0158354	0.0349116
134	Q6PHR2	ULK3	Serine/threonine-protein kinase ULK3	53.444	8	10.5638	16.2992	5.73545	0.001376	0.0151016
135	Q16204	CCDC6	Coiled-coil domain-containing protein 6	53.291	11	12.2452	17.9805	5.73528	0.0027484	0.0159044
136	P07738	BPGM	Bisphosphoglycerate mutase	30.005	6	9.73139	15.4635	5.73211	0.000102953	0.00833945
137	P11766	ADH5	Alcohol dehydrogenase class-3	39.726	6	13.8867	19.617	5.73028	0.0132617	0.0315845
138	Q9H2M9	RAB3GAP2	Rab3 GTPase-activating protein non-catalytic subunit	155.984	25	14.1019	19.8321	5.73015	0.00666208	0.0220162
139	O95340	PAPSS2	Bifunctional 3'-phosphoadenosine 5'-phosphosulfate synthase 2	69.498	17	12.7273	18.4574	5.73012	0.0035789	0.017164
140	Q9Y6G9	DYNC1LI1	Cytoplasmic dynein 1 light intermediate chain 1	56.579	14	12.4304	18.1522	5.7218	0.00842636	0.0248949
141	Q96Q11	TRNT1	CCA tRNA nucleotidyltransferase 1, mitochondrial	50.129	5	9.92249	15.6438	5.72137	7.9046e-07	0.000461234
142	Q8TEB1	DCAF11	DDB1- and CUL4-associated factor 11	61.67	11	12.0159	17.731	5.71515	0.00306077	0.0165511
143	Q9H9C1	VIPAS39	Spermatogenesis-defective protein 39 homolog	57.006	11	12.3766	18.0771	5.70057	0.0020102	0.0152523
144	P26885	FKBP2	Peptidyl-prolyl cis-trans isomerase FKBP2	15.647	4	13.0288	18.7255	5.69664	0.0148641	0.0335952
145	Q9NZ09	UBAP1	Ubiquitin-associated protein 1	55.083	5	12.4319	18.1223	5.69042	0.0108548	0.0282247
146	Q15102	PAFAH1B3	Platelet-activating factor acetylhydrolase IB subunit alpha1	25.734	4	13.7739	19.4556	5.68163	0.0251009	0.0458271
147	P45985	MAP2K4	Dual specificity mitogen-activated protein kinase kinase 4	44.29	9	12.0488	17.7276	5.67874	0.00169676	0.015136
148	Q9P107	GMIP	GEM-interacting protein	106.683	16	12.2114	17.8895	5.67812	0.00588857	0.0209572
149	P16452	EPB42	Protein 4.2	77.008	14	11.161	16.8346	5.67354	0.00660587	0.0219631
150	Q9H7J1	PPP1R3E	Protein phosphatase 1 regulatory subunit 3E	30.641	9	14.0023	19.6719	5.66962	0.0102188	0.0272974
151	P20338	RAB4A	Ras-related protein Rab-4A	24.387	9	14.1842	19.8488	5.66459	0.0111691	0.02874
152	P42898	MTHFR	Methylenetetrahydrofolate reductase (NADPH)	74.597	13	13.1461	18.8094	5.66328	0.0106503	0.0279091
153	O14639	ABLIM1	Actin-binding LIM protein 1	87.689	10	10.3704	16.0328	5.66248	0.000272577	0.0106985
154	Q13107	USP4	Ubiquitin carboxyl-terminal hydrolase 4	108.566	16	12.6135	18.2708	5.65723	0.00545055	0.0201933
155	O43310	CTIF	CBP80/20-dependent translation initiation factor	67.588	11	10.4672	16.1206	5.65336	0.00069156	0.0133032
156	Q86YC3	NRROS	Transforming growth factor beta activator LRRC33	76.366	7	13.2859	18.9219	5.63598	0.01181	0.0296497
157	P53801	PTTG1IP	Pituitary tumor-transforming gene 1 protein-interacting protein	20.323	2	12.3874	18.0147	5.62729	0.0128112	0.0308685
158	Q9UEW8	STK39	STE20/SPS1-related proline-alanine-rich protein kinase	59.475	6	12.6648	18.2919	5.62703	0.0119793	0.0298686
159	Q9HA65	TBC1D17	TBC1 domain family member 17	72.673	6	9.77597	15.4024	5.62644	0.00049862	0.0127389
160	Q9H4A3	WNK1	Serine/threonine-protein kinase WNK1	250.797	20	12.1663	17.7915	5.62513	0.00622214	0.0212942
161	Q9NWZ3	IRAK4	Interleukin-1 receptor-associated kinase 4	51.529	16	13.8022	19.4247	5.62241	0.0156264	0.034629
162	Q5VTQ0	TTC39B	Tetratricopeptide repeat protein 39B	76.959	4	9.94456	15.5639	5.61934	0.000354209	0.0113769
163	Q6P1N0	CC2D1A	Coiled-coil and C2 domain-containing protein 1A	104.061	12	12.264	17.8425	5.57852	0.00279242	0.0160267
164	P52564	MAP2K6	Dual specificity mitogen-activated protein kinase kinase 6	37.491	5	11.6128	17.1911	5.57824	0.00386207	0.0174861
165	P48556	PSMD8	26S proteasome non-ATPase regulatory subunit 8	39.613	6	11.8026	17.3591	5.55651	0.00224952	0.0154387
166	Q9C0E2	XPO4	Exportin-4	130.139	10	10.933	16.4891	5.55609	0.00107399	0.0143356
167	Q9Y2G3	ATP11B	Phospholipid-transporting ATPase IF	134.189	16	12.2572	17.7972	5.53998	0.00236015	0.0154877
168	Q9BSD7	NTPCR	Cancer-related nucleoside-triphosphatase	20.712	5	9.80382	15.3372	5.53337	0.00142682	0.0151198
169	Q16513	PKN2	Serine/threonine-protein kinase N2	112.034	4	10.4208	15.9507	5.52992	0.00100051	0.0143356
170	Q969X0	RILPL2	RILP-like protein 2	23.987	5	12.2082	17.7335	5.52524	0.0105053	0.0276535
171	A9UHW6	MIF4GD	MIF4G domain-containing protein	25.423	6	11.2033	16.7282	5.52497	0.00237514	0.0154877
172	O95825	CRYZL1	Quinone oxidoreductase-like protein 1	38.697	6	12.1261	17.6498	5.52375	0.00213727	0.0154387
173	Q9Y281	CFL2	Cofilin-2	18.737	5	10.6365	16.1564	5.51988	0.000190265	0.0106266
174	P52888	THOP1	Thimet oligopeptidase	78.842	10	10.2148	15.7341	5.51936	0.00144245	0.0151198
175	P55345	PRMT2	Protein arginine N-methyltransferase 2	49.041	3	10.3484	15.8655	5.51714	0.000331055	0.0111445
176	Q9UBW8	COPS7A	COP9 signalosome complex subunit 7a	30.277	7	13.9286	19.4444	5.51578	0.00964517	0.0266727
177	P24941	CDK2	Cyclin-dependent kinase 2	33.929	8	11.4719	16.9854	5.51353	0.00326972	0.0167848
178	P53609	PGGT1B	Geranylgeranyl transferase type-1 subunit beta	42.369	4	10.9348	16.4336	5.49877	0.00163832	0.015136
179	Q9NR19	ACSS2	Acetyl-coenzyme A synthetase, cytoplasmic	78.58	6	11.1211	16.6194	5.49826	0.00342697	0.0168743
180	Q92558	WASF1	Actin-binding protein WASF1	61.652	10	12.4401	17.9375	5.49741	0.00993116	0.0268488
181	O60271	SPAG9	C-Jun-amino-terminal kinase-interacting protein 4	146.207	27	12.5787	18.0687	5.48999	0.00170263	0.015136
182	O43291	SPINT2	Kunitz-type protease inhibitor 2	28.229	4	10.6491	16.1307	5.48158	0.00337241	0.0168739
183	Q8NI08	NCOA7	Nuclear receptor coactivator 7	106.165	17	11.1254	16.6045	5.47903	0.000284165	0.0106985
184	Q3KQV9	UAP1L1	UDP-N-acetylhexosamine pyrophosphorylase-like protein 1	57.03	9	10.2722	15.7482	5.47604	0.000894335	0.0142116
185	Q14790	CASP8	Caspase-8	55.389	9	11.0501	16.5242	5.47408	0.000275626	0.0106985
186	Q9BW62	KATNAL1	Katanin p60 ATPase-containing subunit A-like 1	55.394	5	10.0046	15.4758	5.47119	0.000472759	0.0127318
187	Q8IV38	ANKMY2	Ankyrin repeat and MYND domain-containing protein 2	49.299	11	11.2586	16.7232	5.46464	0.00537539	0.0201491
188	Q9NS86	LANCL2	LanC-like protein 2	50.855	7	13.5449	19.0063	5.46141	0.0141521	0.0325534
189	Q86SZ2	TRAPPC6B	Trafficking protein particle complex subunit 6B	17.984	4	10.8655	16.3215	5.45601	0.000214625	0.0106985
190	Q9UHJ6	SHPK	Sedoheptulokinase	51.504	8	12.2245	17.6783	5.4537	0.00832664	0.0247856
191	O15211	RGL2	Ral guanine nucleotide dissociation stimulator-like 2	83.549	8	11.3479	16.8006	5.45267	0.000437462	0.0120595
192	Q8N1Q1	CA13	Carbonic anhydrase 13	29.441	6	13.4998	18.9384	5.4386	0.0175926	0.0369254
193	O43741	PRKAB2	5'-AMP-activated protein kinase subunit beta-2	30.302	6	13.2135	18.6467	5.43324	0.00436838	0.0184493
194	O43924	PDE6D	Retinal rod rhodopsin-sensitive cGMP 3',5'-cyclic phosphodiesterase subunit delta	17.42	3	9.88196	15.3089	5.42698	0.000235315	0.0106985
195	P47813	EIF1AX	Eukaryotic translation initiation factor 1A, X-chromosomal	16.462	4	9.82069	15.2459	5.42522	0.000292059	0.0106985
196	Q9HD15	SRA1	Steroid receptor RNA activator 1	24.4	4	9.92392	15.3378	5.41384	0.000410686	0.0119321
197	Q68D51	DENND2C	DENN domain-containing protein 2C	106.867	11	11.1527	16.5657	5.41295	0.000612153	0.0130041
198	P55036	PSMD4	26S proteasome non-ATPase regulatory subunit 4	40.738	5	12.3257	17.7374	5.41169	0.00161187	0.015136
199	Q9HB07	MYG1	MYG1 exonuclease	42.478	8	11.7936	17.2044	5.41087	0.00738805	0.0232184
200	Q15042	RAB3GAP1	Rab3 GTPase-activating protein catalytic subunit	110.526	30	14.4682	19.8786	5.4104	0.0140705	0.0324842
201	Q96IV0	NGLY1	Peptide-N(4)-(N-acetyl-beta-glucosaminyl)asparagine amidase	74.39	10	12.5192	17.9283	5.40904	0.00479336	0.0191851
202	Q9Y6Y8	SEC23IP	SEC23-interacting protein	111.077	15	12.3413	17.7484	5.40703	0.00828552	0.0247766
203	Q13619	CUL4A	Cullin-4A	87.68	19	12.6984	18.0956	5.3972	0.00171025	0.015136
204	P30825	SLC7A1	High affinity cationic amino acid transporter 1	67.638	4	10.4482	15.8443	5.39607	0.00241668	0.0154958
205	Q96GS6	ABHD17A	Alpha/beta hydrolase domain-containing protein 17A	33.99	4	11.7104	17.0993	5.3889	0.00491236	0.0194307
206	Q9BUH6	PAXX	Protein PAXX	21.638	4	11.4719	16.8522	5.38035	0.00236783	0.0154877
207	Q8N1B4	VPS52	Vacuolar protein sorting-associated protein 52 homolog	82.223	12	10.9401	16.316	5.37589	0.000237028	0.0106985
208	Q8WW12	PCNP	PEST proteolytic signal-containing nuclear protein	18.926	4	12.3254	17.6886	5.36321	0.00270147	0.0158955
209	Q86VX2	COMMD7	COMM domain-containing protein 7	22.539	3	11.5132	16.8631	5.34988	0.00126958	0.0151016
210	P19838	NFKB1	Nuclear factor NF-kappa-B p105 subunit	105.359	11	13.2504	18.5997	5.34929	0.0103005	0.0273405
211	Q6PGP7	SKIC3	SKI3 subunit of superkiller complex protein	175.491	22	14.0186	19.3659	5.34724	0.0203624	0.0401624
212	P30419	NMT1	Glycylpeptide N-tetradecanoyltransferase 1	56.806	7	12.5859	17.9281	5.34216	0.00854044	0.0251049
213	Q96DM3	RMC1	Regulator of MON1-CCZ1 complex	74.976	9	11.632	16.9583	5.32626	0.0059687	0.021054
214	Q96BX8	MOB3A	MOB kinase activator 3A	25.464	3	9.95382	15.2752	5.32145	0.00119528	0.0147348
215	P55273	CDKN2D	Cyclin-dependent kinase 4 inhibitor D	17.7	3	11.5606	16.8734	5.31283	0.00635126	0.0216051
216	Q6QHF9	PAOX	Peroxisomal N(1)-acetyl-spermine/spermidine oxidase	55.512	4	10.3141	15.6225	5.30838	0.000202792	0.0106985
217	O75935	DCTN3	Dynactin subunit 3	21.119	2	13.1455	18.4481	5.30268	0.0136883	0.0319062
218	Q9BV19	C1orf50	Uncharacterized protein C1orf50	21.876	4	10.297	15.5979	5.30093	0.00143331	0.0151198
219	Q5JSP0	FGD3	FYVE, RhoGEF and PH domain-containing protein 3	79.402	12	13.2848	18.5775	5.29272	0.0111725	0.02874
220	O15127	SCAMP2	Secretory carrier-associated membrane protein 2	36.647	3	11.6779	16.9681	5.29013	0.00324452	0.0167848
221	P46019	PHKA2	Phosphorylase b kinase regulatory subunit alpha, liver isoform	138.409	13	10.504	15.7898	5.28584	0.00415365	0.0181968
222	O95881	TXNDC12	Thioredoxin domain-containing protein 12	19.205	4	10.7818	16.062	5.28026	0.000312162	0.0108206
223	Q13976	PRKG1	cGMP-dependent protein kinase 1	76.365	8	12.4916	17.7684	5.27681	0.00595073	0.021054
224	Q8NBF6	AVL9	Late secretory pathway protein AVL9 homolog	71.946	7	10.7317	16.0063	5.27461	0.0018046	0.015136
225	O95292	VAPB	Vesicle-associated membrane protein-associated protein B/C	27.228	2	10.4932	15.7614	5.26821	0.00333641	0.0168098
226	P19474	TRIM21	E3 ubiquitin-protein ligase TRIM21	54.171	14	12.9263	18.1932	5.2669	0.00329337	0.0167862
227	P40818	USP8	Ubiquitin carboxyl-terminal hydrolase 8	127.523	11	11.1009	16.3549	5.25403	0.000532219	0.0129394
228	Q9H6U6	BCAS3	BCAS3 microtubule associated cell migration factor	101.237	10	11.3402	16.591	5.25082	0.000305584	0.0106985
229	Q13043	STK4	Serine/threonine-protein kinase 4	55.63	15	14.7503	19.9996	5.24926	0.00418186	0.0181968
230	Q6ZU35	CRACD	Capping protein-inhibiting regulator of actin dynamics	136.762	15	11.3501	16.5974	5.2474	0.000258285	0.0106985
231	Q92902	HPS1	BLOC-3 complex member HPS1	79.292	9	10.7599	16.0065	5.24662	0.000412658	0.0119321
232	Q8N3F8	MICALL1	MICAL-like protein 1	93.442	6	10.5954	15.8378	5.24234	0.00182209	0.015136
233	Q96JG6	VPS50	Syndetin	111.175	15	11.3581	16.5968	5.23872	0.00104525	0.0143356
234	Q9Y3A3	MOB4	MOB-like protein phocein	26.031	3	10.615	15.8534	5.23839	0.00221467	0.0154387
235	Q93052	LPP	Lipoma-preferred partner	65.746	7	11.652	16.8892	5.23719	0.00931472	0.0262993
236	Q9Y6G5	COMMD10	COMM domain-containing protein 10	22.966	2	11.364	16.5952	5.23129	0.00989532	0.0268163
237	Q99501	GAS2L1	GAS2-like protein 1	72.718	8	11.3244	16.5555	5.23106	0.000657022	0.0131574
238	P42338	PIK3CB	Phosphatidylinositol 4,5-bisphosphate 3-kinase catalytic subunit beta isoform	122.764	20	14.2746	19.4996	5.225	0.0127706	0.0308128
239	O00232	PSMD12	26S proteasome non-ATPase regulatory subunit 12	52.906	12	13.4111	18.6348	5.22369	0.0110976	0.0286311
240	Q92974	ARHGEF2	Rho guanine nucleotide exchange factor 2	111.544	15	13.1245	18.3468	5.22221	0.00666438	0.0220162
241	O95630	STAMBP	STAM-binding protein	48.077	9	13.325	18.5439	5.21891	0.0166261	0.0358369
242	Q9UPY3	DICER1	Endoribonuclease Dicer	218.686	13	10.0388	15.25	5.21119	0.000128366	0.00931517
243	Q9BZ72	PITPNM2	Membrane-associated phosphatidylinositol transfer protein 2	148.934	7	9.91816	15.1266	5.20844	0.000133447	0.00934404
244	P53041	PPP5C	Serine/threonine-protein phosphatase 5	56.882	10	13.5209	18.7275	5.20649	0.0107357	0.0280489
245	Q9GZN8	C20orf27	UPF0687 protein C20orf27	19.293	4	11.4567	16.6629	5.20617	0.0027769	0.0159977
246	P20810	CAST	Calpastatin	76.573	12	14.3664	19.5636	5.19716	0.0187314	0.0383726
247	Q86VP3	PACS2	Phosphofurin acidic cluster sorting protein 2	97.703	10	11.0956	16.2912	5.1956	0.000964317	0.0143356
248	Q8NCW5	NAXE	NAD(P)H-hydrate epimerase	31.675	3	10.0171	15.2077	5.19056	4.40504e-05	0.00666507
249	Q8WXG6	MADD	MAP kinase-activating death domain protein	183.305	18	12.9986	18.187	5.18842	0.0029077	0.0162149
250	Q9NZQ7	CD274	Programmed cell death 1 ligand 1	33.276	4	11.2184	16.4065	5.18815	0.00134082	0.0151016
251	Q92905	COPS5	COP9 signalosome complex subunit 5	37.579	9	14.6626	19.8467	5.18406	0.0187556	0.0383996
252	O94919	ENDOD1	Endonuclease domain-containing 1 protein	55.015	3	13.1285	18.3074	5.17897	0.0145969	0.0332198
253	Q9Y5R8	TRAPPC1	Trafficking protein particle complex subunit 1	16.832	5	11.6198	16.7913	5.17158	0.00378251	0.0173578
254	P63220	RPS21	40S ribosomal protein S21	9.109	3	10.7727	15.9422	5.16953	0.00560351	0.0204689
255	O43324	EEF1E1	Eukaryotic translation elongation factor 1 epsilon-1	19.807	6	12.1527	17.3215	5.16875	0.00419972	0.0181992
256	A1X283	SH3PXD2B	SH3 and PX domain-containing protein 2B	101.58	8	11.5005	16.6637	5.16322	0.0185759	0.0381358
257	Q9UKK9	NUDT5	ADP-sugar pyrophosphatase	24.329	5	13.5284	18.6907	5.16235	0.0159012	0.0349649
258	Q5K651	SAMD9	Sterile alpha motif domain-containing protein 9	184.282	18	12.3208	17.4795	5.15867	0.00594155	0.0210539
259	Q01415	GALK2	N-acetylgalactosamine kinase	50.38	3	9.8208	14.9666	5.14581	0.00503582	0.0195677
260	Q14669	TRIP12	E3 ubiquitin-protein ligase TRIP12	220.438	8	10.5139	15.6561	5.14227	1.99118e-05	0.00387285
261	Q14432	PDE3A	cGMP-inhibited 3',5'-cyclic phosphodiesterase 3A	124.978	9	14.0776	19.2177	5.14012	0.0175025	0.0367874
262	Q15750	TAB1	TGF-beta-activated kinase 1 and MAP3K7-binding protein 1	54.645	11	12.6834	17.8197	5.13631	0.0092762	0.0262749
263	Q8WUH6	TMEM263	Transmembrane protein 263	11.747	4	10.1096	15.238	5.1284	0.00466584	0.0190386
264	Q9NRN7	AASDHPPT	L-aminoadipate-semialdehyde dehydrogenase-phosphopantetheinyl transferase	35.778	6	11.4187	16.5469	5.12814	0.00150782	0.015136
265	Q5MNZ6	WDR45B	WD repeat domain phosphoinositide-interacting protein 3	38.12	5	9.34518	14.4726	5.12737	0.00472835	0.0190933
266	Q9BRP4	PAAF1	Proteasomal ATPase-associated factor 1	42.189	8	12.7165	17.8437	5.12723	0.00501741	0.0195616
267	Q8N6M0	OTUD6B	Deubiquitinase OTUD6B	33.812	5	10.5921	15.7151	5.12306	0.00496833	0.0195221
268	P62312	LSM6	U6 snRNA-associated Sm-like protein LSm6	9.125	2	12.1496	17.2625	5.11286	0.012873	0.0309506
269	O95861	BPNT1	3'(2'),5'-bisphosphate nucleotidase 1	33.392	9	13.6991	18.8115	5.11236	0.0109923	0.0284854
270	O94915	FRYL	Protein furry homolog-like	339.603	48	14.6363	19.7483	5.11202	0.0142623	0.0327155
271	Q9HC16	APOBEC3G	DNA dC->dU-editing enzyme APOBEC-3G	46.408	9	10.1174	15.2274	5.11008	0.000148611	0.0098168
272	Q16762	TST	Thiosulfate sulfurtransferase	33.43	7	11.2758	16.3844	5.10852	0.00871244	0.0252618
273	Q99570	PIK3R4	Phosphoinositide 3-kinase regulatory subunit 4	153.106	14	11.2278	16.3354	5.10761	0.000940135	0.0143356
274	Q7LG56	RRM2B	Ribonucleoside-diphosphate reductase subunit M2 B	40.74	3	9.68967	14.7967	5.10705	0.000494675	0.0127389
275	P43115	PTGER3	Prostaglandin E2 receptor EP3 subtype	43.311	3	11.5126	16.6136	5.101	0.00541602	0.0201933
276	Q2PPJ7	RALGAPA2	Ral GTPase-activating protein subunit alpha-2	210.774	12	9.24312	14.3424	5.09927	0.00635624	0.0216051
277	Q13287	NMI	N-myc-interactor	35.057	8	13.7507	18.8492	5.0985	0.00989327	0.0268163
278	Q9BZL4	PPP1R12C	Protein phosphatase 1 regulatory subunit 12C	84.883	11	11.1508	16.2414	5.09062	0.000284885	0.0106985
279	Q9H7M9	VSIR	V-type immunoglobulin domain-containing suppressor of T-cell activation	33.907	3	12.1767	17.2622	5.0855	0.0033624	0.0168651
280	O94874	UFL1	E3 UFM1-protein ligase 1	89.597	14	12.5121	17.5938	5.08172	0.00476552	0.0191851
281	Q9H3H3	C11orf68	UPF0696 protein C11orf68	31.43	6	12.6551	17.7356	5.08056	0.00555559	0.0203512
282	Q13144	EIF2B5	Translation initiation factor eIF-2B subunit epsilon	80.381	8	11.6249	16.7054	5.08047	0.00432833	0.0183678
283	Q9Y6I3	EPN1	Epsin-1	60.293	4	11.4214	16.4967	5.07529	0.00124071	0.014927
284	P78356	PIP4K2B	Phosphatidylinositol 5-phosphate 4-kinase type-2 beta	47.377	6	9.50972	14.5704	5.06071	0.00188291	0.015136
285	Q6ICG6	KIAA0930	Uncharacterized protein KIAA0930	45.793	8	9.74951	14.8097	5.06023	0.00148641	0.015136
286	Q9Y2D4	EXOC6B	Exocyst complex component 6B	94.201	19	11.2526	16.3105	5.05781	0.0126142	0.0306529
287	Q86XA9	HEATR5A	HEAT repeat-containing protein 5A	222.006	21	11.6773	16.7232	5.04586	0.00818785	0.0246221
288	O95433	AHSA1	Activator of 90 kDa heat shock protein ATPase homolog 1	38.273	9	13.5157	18.5613	5.04564	0.00995153	0.0268565
289	A6NDU8	RIMOC1	RAB7A-interacting MON1-CCZ1 complex subunit 1	33.622	3	10.5278	15.5731	5.04534	0.00152184	0.015136
290	Q92890	UFD1	Ubiquitin recognition factor in ER-associated degradation protein 1	34.5	8	14.119	19.1638	5.04486	0.0215372	0.041452
291	Q96PP9	GBP4	Guanylate-binding protein 4	73.166	8	11.1002	16.1444	5.04426	0.00382622	0.0174379
292	Q15276	RABEP1	Rab GTPase-binding effector protein 1	99.291	19	12.0934	17.1319	5.03853	0.00549617	0.0202556
293	Q7L1Q6	BZW1	eIF5-mimic protein 2	48.044	5	14.0719	19.1102	5.03821	0.0183514	0.0378615
294	Q8IYB7	DIS3L2	DIS3-like exonuclease 2	99.279	12	10.093	15.1306	5.03759	0.00220521	0.0154387
295	Q5VT25	CDC42BPA	Serine/threonine-protein kinase MRCK alpha	197.312	17	11.4839	16.5143	5.03044	0.00282885	0.0160846
296	Q9H2U2	PPA2	Inorganic pyrophosphatase 2, mitochondrial	37.92	8	13.0747	18.1041	5.02933	0.020773	0.0406744
297	Q8WZ82	OVCA2	Esterase OVCA2	24.416	3	11.1811	16.2097	5.02862	0.000414839	0.0119321
298	P10746	UROS	Uroporphyrinogen-III synthase	28.627	5	9.98147	15.0074	5.02597	0.0203381	0.0401624
299	Q7Z7A4	PXK	PX domain-containing protein kinase-like protein	64.95	6	11.0645	16.0901	5.02564	0.00163117	0.015136
300	P22307	SCP2	Sterol carrier protein 2	58.995	3	10.5253	15.5506	5.02524	0.00196395	0.015194
301	Q9BXS5	AP1M1	AP-1 complex subunit mu-1	48.586	13	14.3186	19.3354	5.0167	0.0168097	0.0360388
302	P09496	CLTA	Clathrin light chain A	27.075	3	12.6882	17.7047	5.01648	0.020192	0.0400066
303	Q9Y2L5	TRAPPC8	Trafficking protein particle complex subunit 8	160.998	17	9.58971	14.6021	5.01243	0.00523709	0.0199262
304	Q96KG9	SCYL1	N-terminal kinase-like protein	89.635	8	11.4155	16.4255	5.00995	0.00325409	0.0167848
305	Q765P7	MTSS2	Protein MTSS 2	79.932	7	10.7992	15.8083	5.00905	0.00218424	0.0154387
306	Q9H3S4	TPK1	Thiamin pyrophosphokinase 1	27.265	3	11.2856	16.2935	5.00791	0.00355443	0.0170933
307	Q8NBR6	MINDY2	Ubiquitin carboxyl-terminal hydrolase MINDY-2	67.108	3	10.9842	15.9918	5.00757	0.0102085	0.0272974
308	Q8TDS5	OXER1	Oxoeicosanoid receptor 1	45.811	3	10.9656	15.9722	5.00662	0.000579109	0.0130041
309	O43504	LAMTOR5	Ragulator complex protein LAMTOR5	9.614	2	11.9106	16.9118	5.00118	0.0138057	0.0321154
310	Q99719	SEPTIN5	Septin-5	42.777	8	15.9366	20.9358	4.99911	0.0481959	0.0733943
311	Q07889	SOS1	Son of sevenless homolog 1	152.466	15	10.148	15.1334	4.98535	0.00649516	0.021802
312	Q8N5M4	TTC9C	Tetratricopeptide repeat protein 9C	20.013	3	11.4507	16.4341	4.98335	0.000889898	0.0142116
313	Q9UBQ0	VPS29	Vacuolar protein sorting-associated protein 29	20.504	6	13.3431	18.3231	4.97999	0.00585127	0.0209021
314	O15438	ABCC3	ATP-binding cassette sub-family C member 3	169.344	20	13.4916	18.4671	4.97554	0.00135963	0.0151016
315	P50851	LRBA	Lipopolysaccharide-responsive and beige-like anchor protein	319.112	61	17.1815	22.1516	4.97012	0.0135279	0.0317527
316	P30046	DDT	D-dopachrome decarboxylase	12.709	4	14.3065	19.2766	4.97009	0.039269	0.0629201
317	Q5UE93	PIK3R6	Phosphoinositide 3-kinase regulatory subunit 6	84.259	12	10.6492	15.6181	4.9689	0.00924145	0.0262357
318	Q13620	CUL4B	Cullin-4B	103.981	24	13.275	18.2387	4.96367	0.00978228	0.0267204
319	Q9BYV8	CEP41	Centrosomal protein of 41 kDa	41.367	7	10.9066	15.869	4.96247	0.00934007	0.0263071
320	Q9H1Y0	ATG5	Autophagy protein 5	32.45	7	11.8662	16.8276	4.96141	0.00491179	0.0194307
321	Q06210	GFPT1	Glutamine--fructose-6-phosphate aminotransferase [isomerizing] 1	78.806	12	11.5933	16.5499	4.95665	0.000347969	0.0113764
322	Q9Y4P8	WIPI2	WD repeat domain phosphoinositide-interacting protein 2	49.408	7	12.2879	17.2443	4.95642	0.00167873	0.015136
323	Q8IZY2	ABCA7	Phospholipid-transporting ATPase ABCA7	234.353	20	12.3878	17.3404	4.95264	0.00373981	0.0173578
324	Q969M7	UBE2F	NEDD8-conjugating enzyme UBE2F	21.076	3	11.8576	16.8072	4.94959	0.0045886	0.018922
325	Q86VZ1	P2RY8	P2Y purinoceptor 8	40.636	2	10.3637	15.3073	4.94361	0.00328201	0.0167862
326	Q2TAA2	IAH1	Isoamyl acetate-hydrolyzing esterase 1 homolog	27.6	4	12.492	17.4331	4.94111	0.0010826	0.0143356
327	Q9UHD9	UBQLN2	Ubiquilin-2	65.697	3	11.3471	16.2825	4.93536	0.007006	0.0224821
328	Q99704	DOK1	Docking protein 1	52.391	9	13.6809	18.6128	4.93199	0.0304306	0.0523525
329	P49662	CASP4	Caspase-4	43.263	8	11.1127	16.0407	4.92802	0.00158471	0.015136
330	P55211	CASP9	Caspase-9	46.28	5	10.883	15.8058	4.92283	0.000657688	0.0131574
331	Q15027	ACAP1	Arf-GAP with coiled-coil, ANK repeat and PH domain-containing protein 1	81.537	11	12.459	17.3798	4.92079	0.00715731	0.0227383
332	Q13310	PABPC4	Polyadenylate-binding protein 4	70.782	8	9.73416	14.6527	4.9186	0.00103174	0.0143356
333	Q8NEZ5	FBXO22	F-box only protein 22	44.51	4	10.0032	14.9187	4.91554	1.64358e-05	0.00370785
334	Q5W0V3	FHIP2A	FHF complex subunit HOOK interacting protein 2A	86.56	11	12.1858	17.0992	4.91339	0.00404511	0.0179036
335	Q8NBM8	PCYOX1L	Prenylcysteine oxidase-like	54.647	5	10.963	15.8761	4.91316	0.0243473	0.0450531
336	Q15386	UBE3C	Ubiquitin-protein ligase E3C	123.924	27	15.0426	19.946	4.90342	0.0173492	0.0366346
337	Q6ZTN6	ANKRD13D	Ankyrin repeat domain-containing protein 13D	68.173	12	11.9092	16.8107	4.90148	0.00251669	0.0154958
338	O43847	NRDC	Nardilysin	131.705	22	13.9982	18.8976	4.89939	0.00775729	0.0239069
339	Q9H8Y8	GORASP2	Golgi reassembly-stacking protein 2	47.146	4	12.312	17.2094	4.89737	0.0160968	0.035156
340	Q14554	PDIA5	Protein disulfide-isomerase A5	59.595	14	16.5686	21.4636	4.89502	0.0128896	0.0309506
341	Q9H9A6	LRRC40	Leucine-rich repeat-containing protein 40	68.25	16	14.085	18.9769	4.89184	0.0228039	0.0430622
342	Q96GS4	BORCS6	BLOC-1-related complex subunit 6	37.225	3	10.8814	15.769	4.8876	5.20631e-05	0.00666507
343	Q13409	DYNC1I2	Cytoplasmic dynein 1 intermediate chain 2	71.459	9	12.0378	16.917	4.87918	0.00505184	0.0195832
344	Q9BZK7	TBL1XR1	F-box-like/WD repeat-containing protein TBL1XR1	55.597	8	10.4295	15.3031	4.87356	0.00492176	0.0194307
345	Q9H1P3	OSBPL2	Oxysterol-binding protein-related protein 2	55.201	8	10.0185	14.8918	4.87323	0.00477496	0.0191851
346	Q6IA69	NADSYN1	Glutamine-dependent NAD(+) synthetase	79.284	12	13.7151	18.5826	4.8675	0.00954113	0.0266486
347	Q7Z434	MAVS	Mitochondrial antiviral-signaling protein	56.528	5	11.838	16.7002	4.86221	0.00469905	0.0190727
348	P29376	LTK	Leukocyte tyrosine kinase receptor	91.68	6	11.707	16.5655	4.85849	0.00713428	0.0226859
349	Q9Y6A5	TACC3	Transforming acidic coiled-coil-containing protein 3	90.36	9	10.4366	15.2946	4.85803	0.00425755	0.0182257
350	P09972	ALDOC	Fructose-bisphosphate aldolase C	39.458	12	14.1667	19.0246	4.85788	0.00412382	0.0181156
351	Q5W0Z9	ZDHHC20	Palmitoyltransferase ZDHHC20	42.278	3	12.7012	17.559	4.85783	0.0177419	0.037061
352	Q9NTJ4	MAN2C1	Alpha-mannosidase 2C1	115.836	12	14.176	19.0263	4.85031	0.00856683	0.0251331
353	P00813	ADA	Adenosine deaminase	40.765	8	12.0449	16.8943	4.84944	0.00377807	0.0173578
354	P46976	GYG1	Glycogenin-1	39.384	2	11.7861	16.6291	4.84306	0.00461349	0.0189578
355	Q8TE77	SSH3	Protein phosphatase Slingshot homolog 3	72.997	4	11.1514	15.9912	4.83984	0.00201219	0.0152523
356	O43426	SYNJ1	Synaptojanin-1	173.105	11	11.5557	16.3919	4.83618	0.00106316	0.0143356
357	Q05193	DNM1	Dynamin-1	97.409	23	15.651	20.4872	4.83617	0.0288158	0.0503154
358	P61201	COPS2	COP9 signalosome complex subunit 2	51.597	14	14.9618	19.7944	4.83264	0.00585558	0.0209021
359	O00189	AP4M1	AP-4 complex subunit mu-1	49.978	3	9.53691	14.3682	4.83126	7.53894e-05	0.00776281
360	P27987	ITPKB	Inositol-trisphosphate 3-kinase B	102.377	12	11.4021	16.2315	4.8294	0.00339633	0.0168743
361	Q9Y3X0	CCDC9	Coiled-coil domain-containing protein 9	59.703	5	10.5337	15.3587	4.82499	0.00815737	0.0246221
362	O75312	ZPR1	Zinc finger protein ZPR1	50.924	7	12.0183	16.8413	4.82301	0.00505662	0.0195832
363	O14730	RIOK3	Serine/threonine-protein kinase RIO3	59.092	4	11.8924	16.7114	4.81904	0.0253495	0.0460544
364	P55145	MANF	Mesencephalic astrocyte-derived neurotrophic factor	20.699	7	14.6372	19.452	4.81472	0.0241702	0.0447774
365	P34913	EPHX2	Bifunctional epoxide hydrolase 2	62.616	7	13.4188	18.2201	4.80123	0.00597572	0.021054
366	Q13496	MTM1	Myotubularin	69.931	21	15.1618	19.963	4.80117	0.0248336	0.0455677
367	Q99447	PCYT2	Ethanolamine-phosphate cytidylyltransferase	43.833	10	14.0594	18.8459	4.78655	0.0170318	0.0362703
368	Q8NF50	DOCK8	Dedicator of cytokinesis protein 8	238.534	31	14.4212	19.2036	4.78244	0.0333058	0.05606
369	P61163	ACTR1A	Alpha-centractin	42.613	11	14.2917	19.0665	4.77478	0.0314391	0.0536131
370	Q13616	CUL1	Cullin-1	89.679	19	12.2783	17.0509	4.7726	0.0274808	0.0485415
371	Q9NZM3	ITSN2	Intersectin-2	193.463	17	9.57614	14.3483	4.77219	0.0023866	0.0154877
372	Q8NFH8	REPS2	RalBP1-associated Eps domain-containing protein 2	71.534	8	10.9646	15.7274	4.76279	0.00641815	0.021645
373	Q15836	VAMP3	Vesicle-associated membrane protein 3	11.307	2	11.0661	15.8266	4.76056	0.00428904	0.01829
374	O75365	PTP4A3	Protein tyrosine phosphatase type IVA 3	19.532	5	10.4389	15.1994	4.7605	0.00230102	0.0154624
375	Q9UBF2	COPG2	Coatomer subunit gamma-2	97.623	14	12.9027	17.656	4.75333	0.00759906	0.0236272
376	O43566	RGS14	Regulator of G-protein signaling 14	61.446	9	11.606	16.3589	4.75295	0.00172246	0.015136
377	Q5T447	HECTD3	E3 ubiquitin-protein ligase HECTD3	97.114	23	14.4826	19.2344	4.75186	0.0194388	0.0391819
378	Q10471	GALNT2	Polypeptide N-acetylgalactosaminyltransferase 2	64.732	6	11.8078	16.5596	4.75181	0.00313979	0.0166804
379	Q14914	PTGR1	Prostaglandin reductase 1	35.869	10	12.7415	17.493	4.75155	0.00792082	0.0241981
380	Q9Y333	LSM2	U6 snRNA-associated Sm-like protein LSm2	10.832	4	13.7326	18.4832	4.7506	0.0233927	0.0438168
381	Q15067	ACOX1	Peroxisomal acyl-coenzyme A oxidase 1	74.425	7	10.6343	15.3799	4.74559	0.00255859	0.0155088
382	O75064	DENND4B	DENN domain-containing protein 4B	163.846	6	10.6258	15.3672	4.74134	0.000211792	0.0106985
383	Q9H269	VPS16	Vacuolar protein sorting-associated protein 16 homolog	94.691	9	12.6607	17.4015	4.74074	0.0123231	0.0303228
384	P30679	GNA15	Guanine nucleotide-binding protein subunit alpha-15	43.568	6	11.6624	16.3997	4.73728	0.00108233	0.0143356
385	Q9BW83	IFT27	Intraflagellar transport protein 27 homolog	20.482	4	9.32694	14.0635	4.7366	0.00274233	0.0159044
386	Q96BW5	PTER	Phosphotriesterase-related protein	39.018	3	12.0395	16.7734	4.73395	0.00430685	0.0183433
387	Q96S19	METTL26	Methyltransferase-like 26	22.578	4	10.696	15.4284	4.73244	0.00690924	0.022422
388	Q13586	STIM1	Stromal interaction molecule 1	77.423	11	12.2468	16.9789	4.73205	0.0195528	0.0392606
389	P36639	NUDT1	Oxidized purine nucleoside triphosphate hydrolase	17.951	3	11.8751	16.6052	4.73009	0.000791863	0.0140819
390	Q12965	MYO1E	Unconventional myosin-Ie	127.063	13	10.5264	15.252	4.72562	0.0117023	0.0294747
391	Q8N7R7	CCNYL1	Cyclin-Y-like protein 1	40.706	4	10.8639	15.5782	4.71436	0.0002857	0.0106985
392	P15170	GSPT1	Eukaryotic peptide chain release factor GTP-binding subunit ERF3A	55.758	11	12.9181	17.6302	4.71205	0.0115675	0.0292686
393	Q66K74	MAP1S	Microtubule-associated protein 1S	112.213	14	13.3061	18.0121	4.70605	0.0114934	0.0291795
394	P31749	AKT1	RAC-alpha serine/threonine-protein kinase	55.688	11	12.3976	17.1027	4.70513	0.00857966	0.0251331
395	P17252	PRKCA	Protein kinase C alpha type	76.753	12	15.5898	20.2926	4.7027	0.0265308	0.0474655
396	Q8TB40	ABHD4	(Lyso)-N-acylphosphatidylethanolamine lipase	38.793	6	10.7861	15.4885	4.70239	0.0142397	0.0327121
397	P51817	PRKX	cAMP-dependent protein kinase catalytic subunit PRKX	40.896	2	10.0877	14.789	4.70135	0.000106189	0.00833945
398	Q9UH62	ARMCX3	Armadillo repeat-containing X-linked protein 3	42.503	3	9.65032	14.35	4.69966	0.000881719	0.0142116
399	Q9Y4K3	TRAF6	TNF receptor-associated factor 6	59.572	5	11.5076	16.2072	4.69954	0.017289	0.0365515
400	Q06203	PPAT	Amidophosphoribosyltransferase	57.399	9	12.4624	17.1617	4.69931	0.024958	0.0456897
401	Q8TD16	BICD2	Protein bicaudal D homolog 2	93.535	17	13.3978	18.0866	4.68883	0.00675352	0.0221542
402	Q04759	PRKCQ	Protein kinase C theta type	81.865	22	15.1086	19.7971	4.68848	0.00444846	0.0186073
403	O14974	PPP1R12A	Protein phosphatase 1 regulatory subunit 12A	115.284	17	14.3097	18.9959	4.68621	0.00925444	0.0262357
404	P31153	MAT2A	S-adenosylmethionine synthase isoform type-2	43.663	6	13.6668	18.3499	4.68308	0.00736902	0.0232184
405	Q9Y5Y2	NUBP2	Cytosolic Fe-S cluster assembly factor NUBP2	28.824	2	11.8417	16.5234	4.68161	0.00692756	0.0224549
406	Q9UNN5	FAF1	FAS-associated factor 1	73.957	10	14.3769	19.058	4.68108	0.013627	0.0318695
407	Q9GZZ9	UBA5	Ubiquitin-like modifier-activating enzyme 5	44.861	6	14.2028	18.8831	4.68027	0.00985667	0.0267942
408	Q96M96	FGD4	FYVE, RhoGEF and PH domain-containing protein 4	86.63	14	12.2963	16.9753	4.67909	0.00169481	0.015136
409	Q9NQR4	NIT2	Omega-amidase NIT2	30.609	9	13.7666	18.4452	4.67861	0.0138794	0.0322223
410	Q6IA17	SIGIRR	Single Ig IL-1-related receptor	45.679	6	13.1075	17.7789	4.67145	0.0176206	0.0369399
411	O00408	PDE2A	cGMP-dependent 3',5'-cyclic phosphodiesterase	105.718	5	11.6747	16.3385	4.66381	0.00550212	0.0202556
412	Q9BSW2	CRACR2A	EF-hand calcium-binding domain-containing protein 4B	83.193	9	10.8129	15.4732	4.66027	0.00918946	0.0261138
413	Q13951	CBFB	Core-binding factor subunit beta	21.51	2	10.1363	14.7934	4.65705	0.00581085	0.0208227
414	Q8N9R8	SCAI	Protein SCAI	70.396	7	10.1865	14.8393	4.65278	0.00107312	0.0143356
415	P40238	MPL	Thrombopoietin receptor	71.244	6	14.1628	18.8137	4.65098	0.0124758	0.0305225
416	Q9H9E3	COG4	Conserved oligomeric Golgi complex subunit 4	89.083	9	9.87724	14.528	4.65076	0.00365157	0.0172878
417	Q9P2K6	KLHL42	Kelch-like protein 42	56.869	4	10.0401	14.6841	4.64401	0.000515098	0.0127898
418	Q14696	MESD	LRP chaperone MESD	26.076	5	11.0545	15.6982	4.6437	0.010151	0.0272121
419	Q8NDB2	BANK1	B-cell scaffold protein with ankyrin repeats	89.282	15	12.8974	17.5402	4.64283	0.0117696	0.0296012
420	P12955	PEPD	Xaa-Pro dipeptidase	54.549	7	14.9747	19.6124	4.63766	0.013341	0.0316231
421	P08236	GUSB	Beta-glucuronidase	74.731	4	11.0932	15.7281	4.63491	0.00212481	0.0154387
422	Q86TI0	TBC1D1	TBC1 domain family member 1	133.087	4	10.1053	14.739	4.63373	9.94695e-05	0.00833945
423	Q9GZS3	SKIC8	SKI8 subunit of superkiller complex protein	33.58	7	12.9104	17.5425	4.63212	0.018988	0.0387166
424	Q8WXX5	DNAJC9	DnaJ homolog subfamily C member 9	29.907	6	12.7327	17.3613	4.62861	0.0120731	0.0299559
425	Q86V21	AACS	Acetoacetyl-CoA synthetase	75.144	5	9.50187	14.1291	4.62726	0.00958451	0.0266486
426	Q14152	EIF3A	Eukaryotic translation initiation factor 3 subunit A	166.569	31	13.7996	18.4208	4.62125	0.020567	0.0403611
427	Q5BVD1	TTMP	TPA-induced transmembrane protein	24.292	2	9.61291	14.2339	4.62099	0.00217671	0.0154387
428	Q5T0N5	FNBP1L	Formin-binding protein 1-like	70.066	12	13.8731	18.4908	4.61772	0.0176527	0.0369451
429	O95219	SNX4	Sorting nexin-4	51.911	13	14.2884	18.9056	4.61722	0.00696081	0.0224821
430	Q8TD19	NEK9	Serine/threonine-protein kinase Nek9	107.169	15	13.6325	18.2496	4.61708	0.0204202	0.0402544
431	Q5GLZ8	HERC4	Probable E3 ubiquitin-protein ligase HERC4	118.563	20	12.7848	17.4012	4.61638	0.0169025	0.0361486
432	O43752	STX6	Syntaxin-6	29.175	3	12.6851	17.2992	4.61411	0.00859963	0.0251525
433	Q9Y303	AMDHD2	N-acetylglucosamine-6-phosphate deacetylase	43.748	7	13.0435	17.6538	4.61031	0.0221896	0.042221
434	Q7L1V2	MON1B	Vacuolar fusion protein MON1 homolog B	59.219	3	9.21549	13.8249	4.60939	0.00022572	0.0106985
435	Q14764	MVP	Major vault protein	99.328	17	14.9212	19.5294	4.60823	0.00470078	0.0190727
436	Q8WUJ3	CEMIP	Cell migration-inducing and hyaluronan-binding protein	152.999	4	10.2903	14.8985	4.60823	0.000194258	0.0106266
437	Q86VN1	VPS36	Vacuolar protein-sorting-associated protein 36	43.816	12	14.5688	19.1739	4.60511	0.0176068	0.0369327
438	Q96EQ0	SGTB	Small glutamine-rich tetratricopeptide repeat-containing protein beta	33.432	5	13.2049	17.806	4.60111	0.0133113	0.0316013
439	P43403	ZAP70	Tyrosine-protein kinase ZAP-70	69.875	16	14.3254	18.9213	4.59583	0.012643	0.0306529
440	Q9NVE7	PANK4	4'-phosphopantetheine phosphatase	85.992	21	13.2255	17.8188	4.59322	0.0126258	0.0306529
441	Q9NPF4	OSGEP	tRNA N6-adenosine threonylcarbamoyltransferase	36.426	5	12.4104	17.0033	4.59284	0.00585693	0.0209021
442	O43149	ZZEF1	Zinc finger ZZ-type and EF-hand domain-containing protein 1	331.083	50	14.4239	19.0163	4.5923	0.0150003	0.0338159
443	Q9Y3A5	SBDS	Ribosome maturation protein SBDS	28.764	7	12.9747	17.5659	4.59122	0.0274006	0.0484248
444	Q13546	RIPK1	Receptor-interacting serine/threonine-protein kinase 1	75.933	11	12.9563	17.544	4.58773	0.0201623	0.0399703
445	Q13443	ADAM9	Disintegrin and metalloproteinase domain-containing protein 9	90.559	9	13.275	17.8614	4.5863	0.00517857	0.0198494
446	Q12882	DPYD	Dihydropyrimidine dehydrogenase [NADP(+)]	111.401	19	15.5694	20.1555	4.58616	0.00522492	0.0199048
447	Q9P260	RELCH	RAB11-binding protein RELCH	134.633	26	13.871	18.4563	4.5853	0.0132911	0.0316013
448	P55957	BID	BH3-interacting domain death agonist	21.992	5	13.7528	18.3381	4.58529	0.0166322	0.0358369
449	Q8IVM8	SLC22A9	Organic anion transporter 7	62.17	3	10.5873	15.1695	4.58225	0.00651448	0.0218041
450	Q9ULF5	SLC39A10	Zinc transporter ZIP10	94.13	4	10.6814	15.2597	4.57827	0.00137262	0.0151016
451	Q8TCF1	ZFAND1	AN1-type zinc finger protein 1	30.786	4	12.0607	16.6368	4.57613	0.0123828	0.0303586
452	Q6NXE6	ARMC6	Armadillo repeat-containing protein 6	54.144	6	12.1774	16.7506	4.57331	0.0143463	0.0327845
453	Q9Y4H2	IRS2	Insulin receptor substrate 2	137.337	11	11.1027	15.672	4.56925	0.0178304	0.0371568
454	Q15436	SEC23A	Protein transport protein Sec23A	86.16	17	14.5518	19.1192	4.56742	0.00950802	0.0266486
455	P52294	KPNA1	Importin subunit alpha-5	60.222	6	11.2478	15.8109	4.56311	0.00835122	0.0247984
456	O14772	FPGT	Fucose-1-phosphate guanylyltransferase	68.01	9	10.0014	14.5639	4.5625	0.0160957	0.035156
457	Q9ULC3	RAB23	Ras-related protein Rab-23	26.658	5	9.81232	14.3737	4.56139	0.00884545	0.0255026
458	P49356	FNTB	Protein farnesyltransferase subunit beta	48.774	3	11.6863	16.2463	4.55998	0.00797646	0.0242877
459	O75534	CSDE1	Cold shock domain-containing protein E1	88.885	11	12.2304	16.7894	4.55903	0.00677096	0.0221542
460	Q9UPU5	USP24	Ubiquitin carboxyl-terminal hydrolase 24	294.369	43	15.8569	20.4155	4.55854	0.00790096	0.0241583
461	Q9Y4K4	MAP4K5	Mitogen-activated protein kinase kinase kinase kinase 5	95.026	11	12.3866	16.9451	4.55849	0.0125968	0.0306529
462	P11441	UBL4A	Ubiquitin-like protein 4A	17.774	5	12.6562	17.2043	4.54801	0.0205542	0.0403611
463	Q96QF0	RAB3IP	Rab-3A-interacting protein	53.02	2	9.94914	14.496	4.54687	1.69453e-05	0.00370785
464	Q8TAF3	WDR48	WD repeat-containing protein 48	76.211	12	13.1765	17.7231	4.54663	0.0165615	0.0357691
465	P51580	TPMT	Thiopurine S-methyltransferase	28.18	6	10.9118	15.4523	4.54055	0.0010315	0.0143356
466	Q9Y4G6	TLN2	Talin-2	271.62	21	11.8516	16.3869	4.53535	0.0103545	0.0274422
467	Q9NVK5	FGFR1OP2	FGFR1 oncogene partner 2	29.425	2	10.8222	15.3575	4.53532	0.00579229	0.0207849
468	Q15018	ABRAXAS2	BRISC complex subunit Abraxas 2	46.902	9	11.3434	15.875	4.53162	0.0219811	0.0419607
469	Q13596	SNX1	Sorting nexin-1	59.069	15	13.7399	18.2685	4.52862	0.00833163	0.0247856
470	P63279	UBE2I	SUMO-conjugating enzyme UBC9	18.008	4	14.8559	19.3777	4.52184	0.00882633	0.0254956
471	Q5TBA9	FRY	Protein furry homolog	338.881	17	10.1003	14.6211	4.52075	0.0116907	0.0294747
472	P27816	MAP4	Microtubule-associated protein 4	121.007	18	14.7129	19.233	4.52014	0.0472629	0.0723518
473	Q9Y296	TRAPPC4	Trafficking protein particle complex subunit 4	24.339	7	12.9973	17.5081	4.51086	0.00623146	0.0213052
474	Q96KP1	EXOC2	Exocyst complex component 2	104.066	13	14.4636	18.9744	4.51072	0.0288191	0.0503154
475	Q9Y4X5	ARIH1	E3 ubiquitin-protein ligase ARIH1	64.118	6	9.45891	13.9613	4.50241	0.00302928	0.0164374
476	P55039	DRG2	Developmentally-regulated GTP-binding protein 2	40.745	9	13.6067	18.1051	4.49842	0.0209069	0.0407996
477	P23588	EIF4B	Eukaryotic translation initiation factor 4B	69.151	5	14.955	19.4519	4.49683	0.0432823	0.0677087
478	Q9HAU5	UPF2	Regulator of nonsense transcripts 2	147.81	12	10.5976	15.0937	4.49607	0.00567427	0.0205802
479	P23919	DTYMK	Thymidylate kinase	23.82	9	14.4618	18.9569	4.49519	0.0300691	0.0519348
480	Q9H4X1	RGCC	Regulator of cell cycle RGCC	14.557	4	14.5877	19.0756	4.48795	0.0356279	0.0587532
481	Q9H1Z4	WDR13	WD repeat-containing protein 13	53.695	7	12.6843	17.1698	4.48549	0.0192446	0.0390152
482	Q14376	GALE	UDP-glucose 4-epimerase	38.28	3	11.1359	15.6196	4.48364	0.00601063	0.0210852
483	Q6ICL3	TANGO2	Transport and Golgi organization protein 2 homolog	30.937	7	15.2473	19.7281	4.48078	0.0368358	0.0603478
484	Q7Z3U7	MON2	Protein MON2 homolog	190.362	26	13.5675	18.0482	4.48066	0.0158734	0.0349518
485	A6NDG6	PGP	Glycerol-3-phosphate phosphatase	34.003	6	14.5132	18.9915	4.47829	0.0358699	0.0590801
486	P49795	RGS19	Regulator of G-protein signaling 19	24.637	2	10.4006	14.8758	4.47515	0.000588939	0.0130041
487	Q9HD40	SEPSECS	O-phosphoseryl-tRNA(Sec) selenium transferase	55.726	5	10.628	15.103	4.47492	0.000496147	0.0127389
488	O43432	EIF4G3	Eukaryotic translation initiation factor 4 gamma 3	176.656	30	14.868	19.3394	4.47136	0.00613861	0.0211947
489	P49841	GSK3B	Glycogen synthase kinase-3 beta	46.743	9	14.5518	19.0191	4.46731	0.0227667	0.0430383
490	Q9H5N1	RABEP2	Rab GTPase-binding effector protein 2	63.542	11	11.6779	16.1437	4.46576	0.0029132	0.0162149
491	Q16719	KYNU	Kynureninase	52.351	5	10.1785	14.6442	4.46568	0.000810289	0.0140819
492	Q6ZSS7	MFSD6	Major facilitator superfamily domain-containing protein 6	88.089	7	12.6953	17.1566	4.46138	0.0118713	0.029729
493	O60502	OGA	Protein O-GlcNAcase	102.919	12	11.1664	15.6255	4.45912	0.0242315	0.0448622
494	O15530	PDPK1	3-phosphoinositide-dependent protein kinase 1	63.155	14	10.2016	14.6606	4.45902	0.00194778	0.0151617
495	O60547	GMDS	GDP-mannose 4,6 dehydratase	41.95	9	13.5377	17.9962	4.45845	0.00886278	0.0255169
496	Q5VIR6	VPS53	Vacuolar protein sorting-associated protein 53 homolog	94.407	12	10.0845	14.541	4.45651	0.00682952	0.0223041
497	Q53QZ3	ARHGAP15	Rho GTPase-activating protein 15	54.545	8	12.4368	16.891	4.4542	0.00645476	0.0216873
498	Q8WWM7	ATXN2L	Ataxin-2-like protein	113.376	9	10.776	15.2296	4.45356	0.00346713	0.0168743
499	Q8IUD2	ERC1	ELKS/Rab6-interacting/CAST family member 1	128.089	18	10.8452	15.2981	4.45287	0.0218454	0.0418153
500	Q13451	FKBP5	Peptidyl-prolyl cis-trans isomerase FKBP5	51.214	16	14.5158	18.9677	4.45194	0.0268009	0.0477989
501	Q5JUQ0	FAM78A	Protein FAM78A	31.97	3	10.5236	14.9719	4.44837	0.00412401	0.0181156
502	Q63HN8	RNF213	E3 ubiquitin-protein ligase RNF213	591.42	36	11.4022	15.8477	4.44543	0.0247474	0.045439
503	Q9BZ23	PANK2	Pantothenate kinase 2, mitochondrial	62.682	6	10.7369	15.1797	4.44287	0.000418177	0.0119321
504	Q9NP58	ABCB6	ATP-binding cassette sub-family B member 6	93.885	8	13.2748	17.7171	4.44234	0.0250006	0.0456897
505	Q96A00	PPP1R14A	Protein phosphatase 1 regulatory subunit 14A	16.693	2	13.6918	18.1329	4.44108	0.020549	0.0403611
506	Q9Y263	PLAA	Phospholipase A-2-activating protein	87.158	15	13.6229	18.0635	4.44051	0.0213747	0.0412525
507	O60784	TOM1	Target of Myb1 membrane trafficking protein	53.817	7	13.5935	18.0301	4.43662	0.0151841	0.034055
508	Q9BW04	SARG	Specifically androgen-regulated gene protein	63.963	13	14.9257	19.3617	4.43599	0.0332774	0.05606
509	Q53T59	HS1BP3	HCLS1-binding protein 3	42.78	5	13.5443	17.9782	4.4339	0.0130338	0.0311899
510	Q8NDX1	PSD4	PH and SEC7 domain-containing protein 4	116.25	7	10.1876	14.6173	4.42974	0.00617618	0.0212615
511	Q12765	SCRN1	Secernin-1	46.383	12	14.9809	19.4104	4.4295	0.00192478	0.0151617
512	Q9Y6E2	BZW2	eIF5-mimic protein 1	48.163	10	15.5469	19.9735	4.42654	0.0186445	0.0382172
513	Q8IUZ5	PHYKPL	5-phosphohydroxy-L-lysine phospho-lyase	49.71	9	13.2457	17.6712	4.42548	0.00395066	0.0176545
514	Q12792	TWF1	Twinfilin-1	40.283	5	10.1925	14.6119	4.41944	0.00691035	0.022422
515	P32019	INPP5B	Type II inositol 1,4,5-trisphosphate 5-phosphatase	112.853	18	14.1485	18.5667	4.41819	0.0099049	0.0268163
516	Q9H115	NAPB	Beta-soluble NSF attachment protein	33.558	7	10.4264	14.8412	4.41482	0.000626556	0.0130041
517	O00743	PPP6C	Serine/threonine-protein phosphatase 6 catalytic subunit	35.144	5	11.0593	15.4708	4.41143	0.00316155	0.0166859
518	Q8WUX9	CHMP7	Charged multivesicular body protein 7	50.912	10	10.0118	14.4214	4.40959	0.0245505	0.0452872
519	P51858	HDGF	Hepatoma-derived growth factor	26.789	9	14.6298	19.0372	4.40745	0.0244281	0.045178
520	P46939	UTRN	Utrophin	394.474	71	15.6652	20.0711	4.40592	0.0114175	0.0290284
521	P62328	TMSB4X	Thymosin beta-4	5.049	2	12.007	16.4113	4.40426	0.00794932	0.024264
522	P09327	VIL1	Villin-1	92.695	16	13.6619	18.064	4.40208	0.0193215	0.0390655
523	P52597	HNRNPF	Heterogeneous nuclear ribonucleoprotein F	45.673	4	11.1711	15.571	4.3999	0.00104527	0.0143356
524	Q9Y5L0	TNPO3	Transportin-3	104.205	17	13.2491	17.6483	4.39924	0.0149252	0.033712
525	P21359	NF1	Neurofibromin	319.377	9	9.26292	13.6621	4.39919	0.00112246	0.0144045
526	P0DJI8	SAA1	Serum amyloid A-1 protein	13.532	7	15.0697	19.4678	4.39808	0.0380654	0.0616684
527	Q13557	CAMK2D	Calcium/calmodulin-dependent protein kinase type II subunit delta	56.369	5	11.0545	15.4515	4.39705	0.00362644	0.0172501
528	Q9BZL6	PRKD2	Serine/threonine-protein kinase D2	96.723	15	11.7976	16.1922	4.39469	0.00571531	0.0206493
529	Q8TF64	GIPC3	PDZ domain-containing protein GIPC3	33.983	5	13.5093	17.9038	4.39446	0.00933147	0.0263039
530	O14737	PDCD5	Programmed cell death protein 5	14.285	5	13.0347	17.423	4.38825	0.0133214	0.0316013
531	Q9BVG4	PBDC1	Protein PBDC1	26.054	6	14.3331	18.7213	4.3882	0.0164729	0.0356659
532	Q15645	TRIP13	Pachytene checkpoint protein 2 homolog	48.553	12	12.2014	16.5896	4.38816	0.00884036	0.0255026
533	P61962	DCAF7	DDB1- and CUL4-associated factor 7	38.925	4	11.3266	15.713	4.38631	0.000888567	0.0142116
534	P80303	NUCB2	Nucleobindin-2	50.222	10	12.4295	16.8157	4.38621	0.00784802	0.0240944
535	Q5T2E6	ARMH3	Armadillo-like helical domain-containing protein 3	78.709	15	14.0585	18.4379	4.37944	0.0152493	0.0341138
536	P56377	AP1S2	AP-1 complex subunit sigma-2	18.616	3	13.0803	17.4593	4.37896	0.0240259	0.0445993
537	Q93050	ATP6V0A1	V-type proton ATPase 116 kDa subunit a 1	96.415	12	14.2103	18.5868	4.37653	0.0169383	0.0361881
538	Q9UQ13	SHOC2	Leucine-rich repeat protein SHOC-2	64.888	4	13.2951	17.6713	4.37626	0.0226058	0.0428033
539	Q9UK76	JPT1	Jupiter microtubule associated homolog 1	16.014	2	11.0384	15.4128	4.37444	0.00243708	0.0154958
540	Q96S44	TP53RK	EKC/KEOPS complex subunit TP53RK	28.16	6	10.9183	15.2926	4.37437	0.0119086	0.0297799
541	Q16891	IMMT	MICOS complex subunit MIC60	83.679	7	10.9249	15.2989	4.37392	0.00925486	0.0262357
542	P57772	EEFSEC	Selenocysteine-specific elongation factor	65.306	14	12.6751	17.0482	4.37304	0.0070291	0.0224944
543	O00308	WWP2	NEDD4-like E3 ubiquitin-protein ligase WWP2	98.914	13	13.1463	17.5173	4.37103	0.0273565	0.0483711
544	Q86TI2	DPP9	Dipeptidyl peptidase 9	98.264	12	13.0155	17.3852	4.36962	0.000995772	0.0143356
545	Q5T5U3	ARHGAP21	Rho GTPase-activating protein 21	217.468	9	9.72242	14.0916	4.36917	0.00383451	0.0174379
546	P47712	PLA2G4A	Cytosolic phospholipase A2	85.241	12	14.5251	18.8935	4.36841	0.0105833	0.0278006
547	P04920	SLC4A2	Anion exchange protein 2	137.012	10	12.7993	17.1677	4.36839	0.0194464	0.0391819
548	Q96QE2	SLC2A13	Proton myo-inositol cotransporter	70.37	3	9.44026	13.8041	4.36381	0.00155765	0.015136
549	Q02818	NUCB1	Nucleobindin-1	53.879	7	12.3598	16.7227	4.36289	0.00856998	0.0251331
550	Q9Y4E8	USP15	Ubiquitin carboxyl-terminal hydrolase 15	112.422	25	15.7418	20.1025	4.36074	0.0223013	0.0422947
551	P27986	PIK3R1	Phosphatidylinositol 3-kinase regulatory subunit alpha	83.6	15	14.4828	18.8423	4.35939	0.0283407	0.0496103
552	Q6ZUT6	CCDC9B	Coiled-coil domain-containing protein 9B	57.325	3	10.6924	15.0507	4.35838	0.0134014	0.0317014
553	P49914	MTHFS	5-formyltetrahydrofolate cyclo-ligase	23.255	2	11.439	15.7965	4.35751	0.00995428	0.0268565
554	Q9Y3F4	STRAP	Serine-threonine kinase receptor-associated protein	38.438	12	16.1396	20.4961	4.35652	0.0150318	0.0338654
555	O43169	CYB5B	Cytochrome b5 type B	16.697	3	12.0253	16.3782	4.3529	0.0177898	0.0371168
556	Q6ZV70	LANCL3	LanC-like protein 3	46.318	6	10.4238	14.7733	4.34947	0.0268627	0.0478608
557	Q6ZNJ1	NBEAL2	Neurobeachin-like protein 2	302.521	55	17.5659	21.9135	4.3476	0.0445523	0.0691423
558	Q8IWB7	WDFY1	WD repeat and FYVE domain-containing protein 1	46.323	11	14.5218	18.8653	4.34355	0.0209923	0.0409068
559	Q9H098	FAM107B	Protein FAM107B	15.556	3	11.8392	16.1734	4.33424	0.00616538	0.0212452
560	Q13564	NAE1	NEDD8-activating enzyme E1 regulatory subunit	60.247	12	14.9623	19.2953	4.33296	0.0260256	0.0468706
561	Q5T3F8	TMEM63B	CSC1-like protein 2	94.958	3	9.94038	14.2699	4.32958	0.0070868	0.0226375
562	Q8IWE4	DCUN1D3	DCN1-like protein 3	34.292	4	10.9296	15.2578	4.32826	0.0213481	0.0412242
563	Q7L0J3	SV2A	Synaptic vesicle glycoprotein 2A	82.697	4	10.4409	14.7691	4.32816	0.00237449	0.0154877
564	Q8WV92	MITD1	MIT domain-containing protein 1	29.314	3	12.1314	16.4583	4.32696	0.0208949	0.0407992
565	Q86VS8	HOOK3	Protein Hook homolog 3	83.129	11	12.2458	16.5721	4.32628	0.0122349	0.0302077
566	Q93100	PHKB	Phosphorylase b kinase regulatory subunit beta	124.885	14	11.1472	15.4735	4.32625	0.0396872	0.0633871
567	P42229	STAT5A	Signal transducer and activator of transcription 5A	90.652	5	13.9308	18.2559	4.32508	0.01133	0.02889
568	Q13136	PPFIA1	Liprin-alpha-1	135.779	11	12.7049	17.0299	4.32498	0.0192846	0.0390263
569	P62256	UBE2H	Ubiquitin-conjugating enzyme E2 H	20.654	2	13.0381	17.359	4.32097	0.0123061	0.0303228
570	Q9Y5K5	UCHL5	Ubiquitin carboxyl-terminal hydrolase isozyme L5	37.607	8	13.1505	17.464	4.31344	0.0415891	0.0657053
571	Q9H2C0	GAN	Gigaxonin	67.64	11	9.68399	13.9918	4.30781	0.0100923	0.0271167
572	O00214	LGALS8	Galectin-8	35.804	6	13.4775	17.7848	4.30724	0.0253519	0.0460544
573	Q9P0N8	MARCHF2	E3 ubiquitin-protein ligase MARCHF2	26.995	2	13.6299	17.9341	4.30418	0.0219139	0.0418547
574	O75154	RAB11FIP3	Rab11 family-interacting protein 3	82.44	5	11.6095	15.9096	4.30009	0.00237832	0.0154877
575	O00244	ATOX1	Copper transport protein ATOX1	7.398	3	13.7141	18.0139	4.29985	0.00968925	0.0266893
576	Q53FA7	TP53I3	Quinone oxidoreductase PIG3	35.537	5	10.6265	14.9242	4.29772	0.0155761	0.0346018
577	Q9GZT8	NIF3L1	NIF3-like protein 1	41.97	5	11.5179	15.8128	4.2949	0.00764399	0.0237247
578	Q9Y608	LRRFIP2	Leucine-rich repeat flightless-interacting protein 2	82.173	8	15.2766	19.5706	4.29401	0.0309892	0.0530272
579	P41227	NAA10	N-alpha-acetyltransferase 10	26.459	7	10.5405	14.8335	4.29303	0.0022379	0.0154387
580	O95425	SVIL	Supervillin	247.75	6	10.6019	14.8936	4.29168	9.61789e-05	0.00833945
581	O75326	SEMA7A	Semaphorin-7A	74.824	10	9.99409	14.2857	4.29166	0.00961457	0.0266486
582	Q6WCQ1	MPRIP	Myosin phosphatase Rho-interacting protein	116.533	11	10.1292	14.42	4.29084	0.00643235	0.021645
583	Q9H6Q3	SLA2	Src-like-adapter 2	28.584	5	14.1675	18.456	4.28856	0.012787	0.0308313
584	Q00537	CDK17	Cyclin-dependent kinase 17	59.585	10	12.2611	16.5472	4.28616	0.0134493	0.0317527
585	Q9P0R6	GSKIP	GSK3B-interacting protein	15.647	2	10.419	14.704	4.28497	0.00301523	0.0164374
586	Q9H0A8	COMMD4	COMM domain-containing protein 4	21.765	4	12.0422	16.3244	4.28224	0.00573786	0.0206882
587	P42858	HTT	Huntingtin	347.607	48	15.8	20.0822	4.28221	0.0164471	0.0356324
588	Q7Z2Z2	EFL1	Elongation factor-like GTPase 1	125.43	11	13.2394	17.5207	4.28126	0.0103836	0.0274987
589	Q15049	MLC1	Membrane protein MLC1	41.141	3	13.8453	18.1255	4.28028	0.025587	0.0463663
590	Q3KRA6	C2orf76	UPF0538 protein C2orf76	14.608	2	10.2578	14.5369	4.27915	0.00538629	0.0201559
591	P15260	IFNGR1	Interferon gamma receptor 1	54.405	2	10.5994	14.8783	4.2789	0.00383522	0.0174379
592	Q96H79	ZC3HAV1L	Zinc finger CCCH-type antiviral protein 1-like	32.961	5	11.8933	16.1659	4.27257	0.0031105	0.0166182
593	Q96JH7	VCPIP1	Deubiquitinating protein VCPIP1	134.324	10	11.4996	15.7701	4.27057	0.0195573	0.0392606
594	P52333	JAK3	Tyrosine-protein kinase JAK3	125.099	21	14.4178	18.6861	4.2683	0.0184795	0.0379896
595	P37288	AVPR1A	Vasopressin V1a receptor	46.8	5	12.5435	16.8084	4.26489	0.0297228	0.0514888
596	P52630	STAT2	Signal transducer and activator of transcription 2	97.918	10	12.8896	17.1538	4.26413	0.0116364	0.029372
597	Q2KHT3	CLEC16A	Protein CLEC16A	117.718	7	9.65963	13.9227	4.26308	0.0110792	0.0286264
598	O43488	AKR7A2	Aflatoxin B1 aldehyde reductase member 2	39.588	7	15.8086	20.0701	4.26151	0.0084672	0.0249739
599	Q14CX7	NAA25	N-alpha-acetyltransferase 25, NatB auxiliary subunit	112.293	11	10.5972	14.8583	4.26108	0.0279177	0.0490667
600	Q13459	MYO9B	Unconventional myosin-IXb	243.405	30	13.8266	18.0849	4.25839	0.00915883	0.0260483
601	Q14C86	GAPVD1	GTPase-activating protein and VPS9 domain-containing protein 1	164.979	27	15.9746	20.2318	4.25719	0.0138513	0.0321786
602	P22059	OSBP	Oxysterol-binding protein 1	89.422	12	13.2225	17.4761	4.2536	0.00265375	0.0157518
603	Q9H5X1	CIAO2A	Cytosolic iron-sulfur assembly component 2A	18.355	4	12.0528	16.3021	4.24932	0.00548883	0.0202556
604	P62191	PSMC1	26S proteasome regulatory subunit 4	49.185	13	14.9359	19.1809	4.24503	0.0257549	0.0465019
605	O95319	CELF2	CUGBP Elav-like family member 2	54.285	3	10.5482	14.7928	4.24461	5.50111e-06	0.00175085
606	P07332	FES	Tyrosine-protein kinase Fes/Fps	93.498	14	14.2082	18.4472	4.23893	0.0213054	0.0411924
607	Q9Y678	COPG1	Coatomer subunit gamma-1	97.719	27	15.7434	19.9769	4.23346	0.0172262	0.0364844
608	Q96SZ5	ADO	2-aminoethanethiol dioxygenase	29.748	3	10.1196	14.3487	4.22903	0.0017443	0.015136
609	O95671	ASMTL	Probable bifunctional dTTP/UTP pyrophosphatase/methyltransferase protein	68.856	11	14.6985	18.9269	4.22844	0.00168318	0.015136
610	Q08623	PUDP	Pseudouridine-5'-phosphatase	25.248	5	11.2254	15.4496	4.22415	0.00243697	0.0154958
611	Q9BYM8	RBCK1	RanBP-type and C3HC4-type zinc finger-containing protein 1	57.573	7	10.9227	15.1456	4.22294	0.011543	0.0292623
612	O94979	SEC31A	Protein transport protein Sec31A	133.018	15	15.2289	19.4511	4.22215	0.0228987	0.0432169
613	P11172	UMPS	Uridine 5'-monophosphate synthase	52.22	10	15.4643	19.6827	4.21844	0.0194967	0.0392514
614	Q99615	DNAJC7	DnaJ homolog subfamily C member 7	56.439	13	13.5935	17.8119	4.21841	0.0189221	0.0386276
615	Q9NVS9	PNPO	Pyridoxine-5'-phosphate oxidase	29.989	8	13.7509	17.9679	4.217	0.00116533	0.0145578
616	O43813	LANCL1	Glutathione S-transferase LANCL1	45.284	9	15.3839	19.5966	4.21276	0.0354789	0.0586566
617	Q14116	IL18	Interleukin-18	22.328	4	14.2417	18.452	4.21034	0.0248536	0.0455805
618	P53582	METAP1	Methionine aminopeptidase 1	43.216	7	13.6455	17.8556	4.21009	0.045296	0.0700862
619	O60704	TPST2	Protein-tyrosine sulfotransferase 2	41.913	3	11.3974	15.6068	4.20943	0.00187008	0.015136
620	Q8WUD1	RAB2B	Ras-related protein Rab-2B	24.213	6	13.9524	18.1604	4.20802	0.0113668	0.0289419
621	Q9NZB2	FAM120A	Constitutive coactivator of PPAR-gamma-like protein 1	121.888	18	13.2953	17.5004	4.20513	0.0210921	0.0409698
622	Q8WUY3	PRUNE2	Protein prune homolog 2	340.642	2	10.839	15.0435	4.2045	0.000270857	0.0106985
623	Q9UMY4	SNX12	Sorting nexin-12	18.884	5	13.3675	17.5684	4.20096	0.0029542	0.0163629
624	Q96JB5	CDK5RAP3	CDK5 regulatory subunit-associated protein 3	56.919	8	12.0432	16.2432	4.20001	0.00604965	0.0211107
625	Q8TDX7	NEK7	Serine/threonine-protein kinase Nek7	34.55	8	12.9929	17.1924	4.19951	0.00973868	0.0266993
626	P51151	RAB9A	Ras-related protein Rab-9A	22.838	7	14.1719	18.3697	4.19775	0.0169934	0.0362703
627	Q92625	ANKS1A	Ankyrin repeat and SAM domain-containing protein 1A	123.11	22	14.8134	19.011	4.19765	0.0477123	0.0727526
628	Q9Y5X3	SNX5	Sorting nexin-5	46.817	11	15.0526	19.2491	4.19651	0.0277511	0.0488959
629	P24386	CHM	Rab proteins geranylgeranyltransferase component A 1	73.476	4	11.3259	15.52	4.19413	0.0124205	0.03043
630	Q9BZQ8	NIBAN1	Protein Niban 1	103.136	17	16.6778	20.8683	4.19049	0.00131526	0.0151016
631	Q86TV6	TTC7B	Tetratricopeptide repeat protein 7B	94.182	13	15.1601	19.3472	4.18713	0.0301002	0.0519634
632	P55210	CASP7	Caspase-7	34.275	5	10.2941	14.4798	4.18567	0.00175073	0.015136
633	Q9H2H8	PPIL3	Peptidyl-prolyl cis-trans isomerase-like 3	18.154	5	12.2419	16.4254	4.18352	0.0382129	0.0617811
634	Q12982	BNIP2	BCL2/adenovirus E1B 19 kDa protein-interacting protein 2	36.016	4	12.6681	16.8493	4.18123	0.00561268	0.0204689
635	P53611	RABGGTB	Geranylgeranyl transferase type-2 subunit beta	36.925	4	13.2741	17.4547	4.18066	0.0190261	0.0387722
636	Q9Y3Q8	SPACDR	Sperm acrosome developmental regulator	41.025	10	15.1974	19.3768	4.17945	0.0258595	0.0466433
637	Q15036	SNX17	Sorting nexin-17	52.9	13	16.8932	21.0709	4.17771	0.0218983	0.0418484
638	Q9UKL6	PCTP	Phosphatidylcholine transfer protein	24.843	3	11.9524	16.1265	4.17406	0.00797793	0.0242877
639	Q4G0F5	VPS26B	Vacuolar protein sorting-associated protein 26B	39.155	8	15.0975	19.2702	4.17271	0.0354854	0.0586566
640	Q9UGJ0	PRKAG2	5'-AMP-activated protein kinase subunit gamma-2	63.065	10	13.0363	17.2076	4.17127	0.0129491	0.0310726
641	Q5SW96	LDLRAP1	Low density lipoprotein receptor adapter protein 1	33.883	8	13.9168	18.0869	4.17004	0.0249914	0.0456897
642	O43865	AHCYL1	S-adenosylhomocysteine hydrolase-like protein 1	58.953	5	11.7707	15.9404	4.16969	0.0166782	0.0359102
643	Q9NS93	TM7SF3	Transmembrane 7 superfamily member 3	64.167	2	12.3195	16.4889	4.16935	0.0260868	0.0469562
644	Q96DE0	NUDT16	U8 snoRNA-decapping enzyme	21.274	6	10.8489	15.0161	4.16714	0.0202241	0.0400481
645	Q9NZ52	GGA3	ADP-ribosylation factor-binding protein GGA3	78.317	8	11.7241	15.8912	4.16704	0.00754606	0.0235188
646	Q9H082	RAB33B	Ras-related protein Rab-33B	25.719	5	11.3328	15.4956	4.16275	0.0296197	0.0514118
647	Q9NXR7	BABAM2	BRISC and BRCA1-A complex member 2	43.55	5	10.6087	14.768	4.15923	0.0167251	0.0359451
648	Q15057	ACAP2	Arf-GAP with coiled-coil, ANK repeat and PH domain-containing protein 2	88.03	13	14.3513	18.5099	4.15856	0.0161551	0.0352317
649	Q8NFF5	FLAD1	FAD synthase	65.266	6	11.0719	15.2287	4.15684	0.00102818	0.0143356
650	Q9BQG2	NUDT12	NAD-capped RNA hydrolase NUDT12	52.075	4	10.7971	14.9516	4.15456	0.000569403	0.0130041
651	Q32MZ4	LRRFIP1	Leucine-rich repeat flightless-interacting protein 1	89.253	18	15.1212	19.2749	4.15373	0.0366041	0.0600804
652	Q6FI81	CIAPIN1	Anamorsin	33.581	9	14.3419	18.4951	4.15308	0.00220958	0.0154387
653	Q8IWV7	UBR1	E3 ubiquitin-protein ligase UBR1	200.213	28	14.1401	18.2909	4.15081	0.0141361	0.0325384
654	Q9BV40	VAMP8	Vesicle-associated membrane protein 8	11.434	5	17.6826	21.8317	4.14912	0.00147045	0.015136
655	Q9NVA2	SEPTIN11	Septin-11	49.399	13	16.7589	20.9044	4.1455	0.0171641	0.0364414
656	Q8IUR7	ARMC8	Armadillo repeat-containing protein 8	75.511	16	13.29	17.4339	4.14391	0.0174707	0.0367797
657	Q9H0R4	HDHD2	Haloacid dehalogenase-like hydrolase domain-containing protein 2	28.536	5	13.761	17.9042	4.14323	0.0196893	0.0394801
658	Q9Y6M1	IGF2BP2	Insulin-like growth factor 2 mRNA-binding protein 2	66.124	7	12.0639	16.2071	4.14313	0.0299399	0.0517629
659	Q96MW1	CCDC43	Coiled-coil domain-containing protein 43	25.25	6	11.9556	16.0935	4.13786	0.00689716	0.0224204
660	P07451	CA3	Carbonic anhydrase 3	29.558	7	11.9366	16.0741	4.13743	0.00213988	0.0154387
661	Q7Z7L7	ZER1	Protein zer-1 homolog	88.171	7	9.88778	14.0232	4.13545	0.00746139	0.0233861
662	P07954	FH	Fumarate hydratase, mitochondrial	54.636	3	10.0841	14.2181	4.13409	0.0102821	0.0273124
663	O14727	APAF1	Apoptotic protease-activating factor 1	141.843	23	14.72	18.8524	4.13244	0.00235977	0.0154877
664	O15554	KCNN4	Intermediate conductance calcium-activated potassium channel protein 4	47.695	2	10.2776	14.4095	4.1319	0.00240104	0.0154958
665	Q9H2I8	LRMDA	Leucine-rich melanocyte differentiation-associated protein	22.566	3	10.7889	14.9194	4.13054	0.00400498	0.0177769
666	Q9UBI1	COMMD3	COMM domain-containing protein 3	22.15	2	11.0149	15.1438	4.12887	0.00416668	0.0181968
667	Q99627	COPS8	COP9 signalosome complex subunit 8	23.226	3	10.4602	14.5885	4.12828	0.00190077	0.015136
668	P61009	SPCS3	Signal peptidase complex subunit 3	20.315	2	11.0625	15.1908	4.12827	0.0160454	0.0351134
669	Q12768	WASHC5	WASH complex subunit 5	134.289	23	13.6579	17.785	4.12714	0.00676208	0.0221542
670	Q93009	USP7	Ubiquitin carboxyl-terminal hydrolase 7	128.303	23	14.0618	18.1822	4.12042	0.00750741	0.0234881
671	Q9BTW9	TBCD	Tubulin-specific chaperone D	132.601	18	14.9437	19.0611	4.1174	0.0188873	0.0385856
672	Q9UEU0	VTI1B	Vesicle transport through interaction with t-SNAREs homolog 1B	26.69	5	13.3945	17.5108	4.11624	0.0216581	0.0416162
673	P47897	QARS1	Glutamine--tRNA ligase	87.799	22	16.8144	20.9304	4.11594	0.000687211	0.0132923
674	Q99576	TSC22D3	TSC22 domain family protein 3	14.809	2	13.7874	17.903	4.11562	0.0277722	0.0489088
675	P06737	PYGL	Glycogen phosphorylase, liver form	97.151	25	18.3329	22.4456	4.1127	0.00755075	0.0235188
676	Q9BU02	THTPA	Thiamine-triphosphatase	25.565	4	11.6795	15.7906	4.11108	0.00959467	0.0266486
677	Q0ZGT2	NEXN	Nexilin	80.661	11	16.7023	20.8095	4.10714	0.00857433	0.0251331
678	Q86X83	COMMD2	COMM domain-containing protein 2	22.744	2	10.3486	14.4552	4.10652	0.00285733	0.0161869
679	P04271	S100B	Protein S100-B	10.709	2	9.94093	14.0451	4.10416	0.00342224	0.0168743
680	Q9UJC5	SH3BGRL2	SH3 domain-binding glutamic acid-rich-like protein 2	12.326	4	17.3013	21.404	4.10274	0.0392148	0.0628776
681	Q8TBX8	PIP4K2C	Phosphatidylinositol 5-phosphate 4-kinase type-2 gamma	47.3	10	11.3473	15.4461	4.09881	0.00967787	0.0266893
682	Q92538	GBF1	Golgi-specific brefeldin A-resistance guanine nucleotide exchange factor 1	206.45	28	14.2081	18.3053	4.0972	0.00671831	0.0221219
683	Q9Y6Q2	STON1	Stonin-1	83.143	7	11.954	16.0483	4.09432	0.00830845	0.0247856
684	Q5VST6	ABHD17B	Alpha/beta hydrolase domain-containing protein 17B	32.216	6	11.9246	16.0184	4.09379	0.00469062	0.0190727
685	Q9HAB8	PPCS	Phosphopantothenate--cysteine ligase	34.006	9	16.3491	20.4402	4.09105	0.0369803	0.0604527
686	Q8WWB7	GLMP	Glycosylated lysosomal membrane protein	43.863	2	9.8659	13.9555	4.08963	0.00613211	0.0211947
687	Q8IVB4	SLC9A9	Sodium/hydrogen exchanger 9	72.565	7	14.0782	18.1652	4.08701	0.0273112	0.0483155
688	Q96BM9	ARL8A	ADP-ribosylation factor-like protein 8A	21.417	2	10.9981	15.0851	4.08701	0.00956313	0.0266486
689	Q5VYS8	TUT7	Terminal uridylyltransferase 7	171.231	10	10.5911	14.6775	4.08642	0.000633563	0.0130041
690	Q6P1A2	LPCAT3	Lysophospholipid acyltransferase 5	56.034	5	11.2488	15.3339	4.0851	0.0370672	0.0604711
691	Q96F46	IL17RA	Interleukin-17 receptor A	96.122	6	14.0737	18.1587	4.08504	0.0475204	0.0724948
692	Q6ZRY4	RBPMS2	RNA-binding protein with multiple splicing 2	22.497	4	13.2058	17.2889	4.08306	0.0199127	0.0397236
693	Q96K76	USP47	Ubiquitin carboxyl-terminal hydrolase 47	157.314	27	16.8224	20.9049	4.08258	0.0250046	0.0456897
694	Q92599	SEPTIN8	Septin-8	55.756	8	10.3053	14.3856	4.08031	0.0113532	0.0289282
695	Q9Y2X7	GIT1	ARF GTPase-activating protein GIT1	84.339	13	13.8906	17.9696	4.07905	0.0460606	0.0710391
696	Q14738	PPP2R5D	Serine/threonine-protein phosphatase 2A 56 kDa regulatory subunit delta isoform	69.993	10	13.0756	17.1532	4.07759	0.00468846	0.0190727
697	Q86YS7	C2CD5	C2 domain-containing protein 5	110.448	16	14.763	18.8402	4.07725	0.0267042	0.0476901
698	O60925	PFDN1	Prefoldin subunit 1	14.208	3	14.1064	18.1819	4.07547	0.0263372	0.0472369
699	Q13362	PPP2R5C	Serine/threonine-protein phosphatase 2A 56 kDa regulatory subunit gamma isoform	61.059	5	9.60532	13.6801	4.07476	0.00689652	0.0224204
700	Q9H7D7	WDR26	WD repeat-containing protein 26	72.125	7	11.4272	15.4988	4.07157	0.0205869	0.0403775
701	Q9NZD2	GLTP	Glycolipid transfer protein	23.849	6	13.8653	17.9354	4.07014	0.0189356	0.038633
702	Q5MNZ9	WIPI1	WD repeat domain phosphoinositide-interacting protein 1	48.674	4	11.2537	15.3222	4.06853	0.0109305	0.028382
703	Q96RL7	VPS13A	Intermembrane lipid transfer protein VPS13A	360.285	52	16.6104	20.6761	4.0657	0.0173844	0.0366665
704	Q86WR0	CCDC25	Coiled-coil domain-containing protein 25	24.479	4	10.854	14.9184	4.06438	0.00392808	0.0176309
705	O14920	IKBKB	Inhibitor of nuclear factor kappa-B kinase subunit beta	86.565	12	12.0484	16.1122	4.06383	0.0218781	0.0418484
706	Q9NX55	HYPK	Huntingtin-interacting protein K	13.651	3	9.82483	13.8883	4.06346	0.00190783	0.015136
707	Q9UI12	ATP6V1H	V-type proton ATPase subunit H	55.885	8	14.4801	18.5434	4.06337	0.0191823	0.0389545
708	Q9NX62	BPNT2	Golgi-resident adenosine 3',5'-bisphosphate 3'-phosphatase	38.681	3	10.4216	14.4846	4.06297	0.0149755	0.0337815
709	Q96NA2	RILP	Rab-interacting lysosomal protein	44.201	7	10.6302	14.689	4.0588	0.0253764	0.0460563
710	O75663	TIPRL	TIP41-like protein	31.444	8	13.8294	17.8864	4.05703	0.0200609	0.0399152
711	Q13085	ACACA	Acetyl-CoA carboxylase 1	265.558	32	12.2345	16.291	4.05647	0.021063	0.0409674
712	Q99490	AGAP2	Arf-GAP with GTPase, ANK repeat and PH domain-containing protein 2	124.677	8	11.0698	15.1249	4.05512	0.03865	0.0622328
713	Q9NVJ2	ARL8B	ADP-ribosylation factor-like protein 8B	21.538	9	15.2591	19.3109	4.05181	0.0411775	0.0652689
714	O00399	DCTN6	Dynactin subunit 6	20.747	3	10.9328	14.9775	4.04462	0.0134794	0.0317527
715	Q8N3C0	ASCC3	Activating signal cointegrator 1 complex subunit 3	251.464	23	11.1915	15.231	4.03949	0.0183248	0.0378495
716	Q93034	CUL5	Cullin-5	90.956	16	16.0548	20.0921	4.03723	0.0192575	0.0390152
717	Q5T0T0	MARCHF8	E3 ubiquitin-protein ligase MARCHF8	32.965	3	11.4733	15.5102	4.03695	0.00757775	0.0235821
718	Q96D71	REPS1	RalBP1-associated Eps domain-containing protein 1	86.663	10	11.5956	15.6323	4.03669	0.018465	0.0379826
719	Q10588	BST1	ADP-ribosyl cyclase/cyclic ADP-ribose hydrolase 2	35.724	4	14.303	18.3372	4.03409	0.0101496	0.0272121
720	P46439	GSTM5	Glutathione S-transferase Mu 5	25.676	8	11.367	15.3972	4.03022	0.0269067	0.047915
721	A1A4S6	ARHGAP10	Rho GTPase-activating protein 10	89.377	12	14.7706	18.7973	4.02667	0.0126651	0.0306641
722	Q9UGH3	SLC23A2	Solute carrier family 23 member 2	70.336	2	11.7421	15.7675	4.02539	0.0252145	0.0459775
723	P09467	FBP1	Fructose-1,6-bisphosphatase 1	36.842	3	10.1799	14.203	4.02312	0.00244946	0.0154958
724	O95376	ARIH2	E3 ubiquitin-protein ligase ARIH2	57.819	6	9.64986	13.6728	4.02291	0.0054429	0.0201933
725	P56962	STX17	Syntaxin-17	33.401	2	9.97414	13.9912	4.01702	0.0013555	0.0151016
726	P67936	TPM4	Tropomyosin alpha-4 chain	28.519	11	20.5481	24.5563	4.00822	0.000861073	0.014151
727	Q6JBY9	RCSD1	CapZ-interacting protein	44.505	4	10.7558	14.7632	4.00743	0.0147727	0.0334532
728	P46734	MAP2K3	Dual specificity mitogen-activated protein kinase kinase 3	39.319	7	13.6708	17.6777	4.00687	0.019533	0.0392606
729	Q7Z3J2	VPS35L	VPS35 endosomal protein-sorting factor-like	109.566	13	11.5151	15.5162	4.00116	0.0112616	0.0288295
730	Q9Y3P9	RABGAP1	Rab GTPase-activating protein 1	121.737	31	15.9682	19.9678	3.99962	0.0265326	0.0474655
731	Q99698	LYST	Lysosomal-trafficking regulator	429.148	25	11.1523	15.1496	3.99728	0.016398	0.0355475
732	O75843	AP1G2	AP-1 complex subunit gamma-like 2	87.117	4	10.7758	14.7712	3.99541	0.0241007	0.0447147
733	Q92696	RABGGTA	Geranylgeranyl transferase type-2 subunit alpha	65.075	19	16.136	20.1312	3.99512	0.0166337	0.0358369
734	Q8NCA5	FAM98A	Protein FAM98A	55.273	5	10.1287	14.1233	3.99451	0.0161622	0.0352317
735	Q14192	FHL2	Four and a half LIM domains protein 2	32.191	8	11.0341	15.0272	3.99311	0.0135319	0.0317527
736	O00764	PDXK	Pyridoxal kinase	35.102	5	10.009	13.9989	3.98995	0.0120637	0.0299537
737	Q8IVD9	NUDCD3	NudC domain-containing protein 3	40.821	4	10.384	14.3706	3.98669	0.000146937	0.0098168
738	O14713	ITGB1BP1	Integrin beta-1-binding protein 1	21.783	2	10.9338	14.9193	3.9855	0.0224197	0.0424968
739	P28070	PSMB4	Proteasome subunit beta type-4	29.206	5	15.8101	19.794	3.98384	0.0147425	0.033407
740	Q9NZ32	ACTR10	Actin-related protein 10	46.307	7	14.6907	18.671	3.9803	0.0233486	0.0437832
741	Q3YEC7	RABL6	Rab-like protein 6	79.549	10	14.8822	18.8609	3.9787	0.016605	0.0358369
742	P26640	VARS1	Valine--tRNA ligase	140.479	22	14.9995	18.9769	3.97732	0.0116963	0.0294747
743	Q5EBM0	CMPK2	UMP-CMP kinase 2, mitochondrial	49.446	5	10.283	14.2576	3.97456	0.0153798	0.0343176
744	Q9BQL6	FERMT1	Fermitin family homolog 1	77.438	13	11.6792	15.6434	3.96421	0.0489384	0.0742029
745	Q9Y478	PRKAB1	5'-AMP-activated protein kinase subunit beta-1	30.382	6	14.6532	18.617	3.96384	0.0255758	0.0463663
746	Q8WWY8	LIPH	Lipase member H	50.863	7	13.165	17.1254	3.96032	0.0159096	0.0349649
747	Q09019	DMWD	Dystrophia myotonica WD repeat-containing protein	70.437	3	11.0423	14.9987	3.9564	0.00779884	0.0239717
748	Q7L2H7	EIF3M	Eukaryotic translation initiation factor 3 subunit M	42.502	10	13.4992	17.4549	3.95563	0.030715	0.0526095
749	Q6PJW8	CNST	Consortin	79.599	5	12.0902	16.0409	3.95065	0.0341209	0.0569966
750	P30203	CD6	T-cell differentiation antigen CD6	71.804	7	12.8916	16.8412	3.94964	0.0294408	0.0511775
751	Q13190	STX5	Syntaxin-5	39.673	3	10.7402	14.6855	3.94534	0.0282892	0.0495693
752	Q96QS1	TSPAN32	Tetraspanin-32	34.629	4	16.9461	20.8888	3.94269	0.0267738	0.0477749
753	Q9NRW7	VPS45	Vacuolar protein sorting-associated protein 45	65.075	16	15.1765	19.1179	3.94136	0.0459663	0.0709565
754	Q9Y371	SH3GLB1	Endophilin-B1	40.795	7	16.144	20.0843	3.94034	0.0151565	0.034055
755	Q2TAZ0	ATG2A	Autophagy-related protein 2 homolog A	212.862	7	9.83562	13.7737	3.93808	0.00326047	0.0167848
756	O00154	ACOT7	Cytosolic acyl coenzyme A thioester hydrolase	41.792	9	17.2832	21.2193	3.93612	0.000567806	0.0130041
757	P57103	SLC8A3	Sodium/calcium exchanger 3	103.011	8	13.9459	17.881	3.9351	0.0234283	0.0438168
758	Q969U7	PSMG2	Proteasome assembly chaperone 2	29.397	5	10.5413	14.4742	3.93293	0.00579442	0.0207849
759	Q9Y6W3	CAPN7	Calpain-7	92.654	18	15.0753	19.0056	3.93024	0.0234024	0.0438168
760	Q96QG7	MTMR9	Myotubularin-related protein 9	63.462	4	11.915	15.845	3.93002	0.00745933	0.0233861
761	Q9P2E9	RRBP1	Ribosome-binding protein 1	152.457	14	11.0542	14.981	3.92677	0.0137902	0.0321006
762	Q9UHB4	NDOR1	NADPH-dependent diflavin oxidoreductase 1	66.762	5	10.3911	14.3168	3.92565	0.00157395	0.015136
763	Q16537	PPP2R5E	Serine/threonine-protein phosphatase 2A 56 kDa regulatory subunit epsilon isoform	54.7	9	13.4354	17.3608	3.92537	0.00379778	0.0173578
764	Q53GQ0	HSD17B12	Very-long-chain 3-oxoacyl-CoA reductase	34.325	3	11.2936	15.2163	3.92266	0.0199664	0.0397847
765	Q9UHY1	NRBP1	Nuclear receptor-binding protein	59.844	6	15.7291	19.6512	3.92209	0.0341444	0.0569966
766	Q96AE4	FUBP1	Far upstream element-binding protein 1	67.561	6	11.3404	15.2625	3.92208	0.0316497	0.0538419
767	P36915	GNL1	Guanine nucleotide-binding protein-like 1	68.661	9	12.9608	16.8805	3.91972	0.0146029	0.0332198
768	O43493	TGOLN2	Trans-Golgi network integral membrane protein 2	45.88	4	9.78601	13.7001	3.91414	0.000330271	0.0111445
769	Q92530	PSMF1	Proteasome inhibitor PI31 subunit	29.815	4	15.0919	19.0053	3.91341	0.0277473	0.0488959
770	P29144	TPP2	Tripeptidyl-peptidase 2	138.352	36	17.8732	21.7865	3.91331	0.00774908	0.0239024
771	Q9UBN7	HDAC6	Histone deacetylase 6	131.422	7	14.8571	18.7607	3.90358	0.0393351	0.0629689
772	Q9NXH8	TOR4A	Torsin-4A	46.914	6	12.8624	16.766	3.90355	0.0372821	0.0607494
773	P25942	CD40	Tumor necrosis factor receptor superfamily member 5	30.619	4	15.6816	19.5849	3.90325	0.0220602	0.0420662
774	O43592	XPOT	Exportin-T	109.967	14	13.8657	17.7665	3.90076	0.0303655	0.0522658
775	Q9NXC2	GFOD1	Glucose-fructose oxidoreductase domain-containing protein 1	43.158	5	10.4628	14.3627	3.89984	0.012598	0.0306529
776	P98196	ATP11A	Phospholipid-transporting ATPase IH	129.758	16	13.7332	17.6318	3.89857	0.00951897	0.0266486
777	Q8TC26	TMEM163	Transmembrane protein 163	31.466	3	14.3576	18.256	3.89843	0.029649	0.051412
778	P32321	DCTD	Deoxycytidylate deaminase	20.014	5	13.4918	17.3901	3.89826	0.0122183	0.0302077
779	Q86X55	CARM1	Histone-arginine methyltransferase CARM1	65.854	7	13.5818	17.4791	3.8973	0.0342941	0.0571727
780	P07311	ACYP1	Acylphosphatase-1	11.258	3	14.0285	17.924	3.8955	0.0194509	0.0391819
781	Q6P4Q7	CNNM4	Metal transporter CNNM4	86.605	8	12.52	16.4153	3.89524	0.00400627	0.0177769
782	Q9UDY4	DNAJB4	DnaJ homolog subfamily B member 4	37.807	5	10.1062	14.0001	3.89394	0.0167151	0.0359451
783	Q9NUP1	BLOC1S4	Biogenesis of lysosome-related organelles complex 1 subunit 4	23.35	4	9.77691	13.6692	3.8923	0.0139056	0.032239
784	Q9H0P0	NT5C3A	Cytosolic 5'-nucleotidase 3A	37.947	12	15.719	19.6087	3.88963	0.011618	0.029347
785	Q7Z478	DHX29	ATP-dependent RNA helicase DHX29	155.239	24	15.0719	18.9612	3.88931	0.00483593	0.0192733
786	Q15019	SEPTIN2	Septin-2	41.488	8	15.3612	19.2481	3.88687	0.0320147	0.0543788
787	P61812	TGFB2	Transforming growth factor beta-2 proprotein	47.747	4	11.0523	14.936	3.88377	0.0261306	0.0469871
788	P51808	DYNLT3	Dynein light chain Tctex-type 3	13.061	2	10.5497	14.4317	3.88195	0.0333726	0.0561443
789	P33176	KIF5B	Kinesin-1 heavy chain	109.688	28	16.579	20.4605	3.8815	0.0267122	0.0476901
790	P49137	MAPKAPK2	MAP kinase-activated protein kinase 2	45.569	9	15.9206	19.7953	3.87478	0.0306281	0.0524966
791	A5YKK6	CNOT1	CCR4-NOT transcription complex subunit 1	266.945	26	13.4356	17.3082	3.87263	0.0214181	0.041314
792	P49770	EIF2B2	Translation initiation factor eIF-2B subunit beta	38.988	8	11.2364	15.1075	3.87118	0.0341177	0.0569966
793	Q05682	CALD1	Caldesmon	93.231	23	19.2417	23.1049	3.86325	0.00414362	0.018179
794	Q9ULP9	TBC1D24	TBC1 domain family member 24	62.922	8	13.3642	17.2239	3.85969	0.0160232	0.0351117
795	Q5T5C0	STXBP5	Syntaxin-binding protein 5	127.575	26	17.5027	21.3603	3.85755	0.00809543	0.0244964
796	Q96RS6	NUDCD1	NudC domain-containing protein 1	66.755	10	13.0339	16.8905	3.85661	0.00374567	0.0173578
797	Q7Z403	TMC6	Transmembrane channel-like protein 6	90.047	5	14.843	18.6978	3.85475	0.0269246	0.0479223
798	P16157	ANK1	Ankyrin-1	206.27	45	17.0071	20.8549	3.84782	0.0339829	0.0568715
799	Q8N1F7	NUP93	Nuclear pore complex protein Nup93	93.489	7	11.5153	15.363	3.8477	0.025998	0.0468447
800	Q7Z401	DENND4A	C-myc promoter-binding protein	209.247	18	13.6464	17.4926	3.84622	0.00958981	0.0266486
801	Q9NS28	RGS18	Regulator of G-protein signaling 18	27.583	3	14.931	18.777	3.84607	0.0417225	0.0658568
802	Q92738	USP6NL	USP6 N-terminal-like protein	94.104	4	10.2727	14.1184	3.84564	0.00250023	0.0154958
803	O00303	EIF3F	Eukaryotic translation initiation factor 3 subunit F	37.562	8	14.5958	18.4361	3.84028	0.0172484	0.0365092
804	Q9P1Z2	CALCOCO1	Calcium-binding and coiled-coil domain-containing protein 1	77.337	9	14.2489	18.088	3.83901	0.0445574	0.0691423
805	Q01968	OCRL	Inositol polyphosphate 5-phosphatase OCRL	104.204	12	11.47	15.3082	3.83826	0.0161083	0.035159
806	Q8N584	TTC39C	Tetratricopeptide repeat protein 39C	65.87	4	10.356	14.1938	3.83785	0.00990239	0.0268163
807	Q9NRL3	STRN4	Striatin-4	80.595	9	11.3774	15.2148	3.83736	0.0168648	0.0360995
808	Q9HA64	FN3KRP	Ketosamine-3-kinase	34.415	2	10.9752	14.8103	3.83516	0.0193486	0.0390655
809	P54105	CLNS1A	Methylosome subunit pICln	26.216	3	11.2117	15.0465	3.83486	0.00930208	0.0262859
810	Q9H7B4	SMYD3	Histone-lysine N-methyltransferase SMYD3	49.095	4	11.3625	15.1967	3.83419	0.0264144	0.0473273
811	Q08209	PPP3CA	Protein phosphatase 3 catalytic subunit alpha	58.688	9	14.739	18.5719	3.83291	0.0305436	0.0524442
812	Q96T51	RUFY1	RUN and FYVE domain-containing protein 1	79.819	16	15.2541	19.0868	3.83272	0.0480098	0.0731748
813	Q9NQ48	LZTFL1	Leucine zipper transcription factor-like protein 1	34.591	5	10.8683	14.7006	3.83228	0.00737717	0.0232184
814	Q9H4A5	GOLPH3L	Golgi phosphoprotein 3-like	32.767	2	9.79901	13.6291	3.8301	0.00348747	0.0168743
815	Q9UMX5	NENF	Neudesin	18.854	4	13.4854	17.3141	3.82878	0.0210063	0.0409068
816	Q7Z6B0	CCDC91	Coiled-coil domain-containing protein 91	49.972	7	11.2172	15.0452	3.82796	0.00510611	0.0196876
817	O00178	GTPBP1	GTP-binding protein 1	72.457	9	12.6413	16.4663	3.82494	0.0149369	0.0337161
818	Q13057	COASY	Bifunctional coenzyme A synthase	62.327	8	14.769	18.5935	3.82453	0.0253087	0.0460544
819	Q9BXJ9	NAA15	N-alpha-acetyltransferase 15, NatA auxiliary subunit	101.275	27	15.1636	18.9867	3.82309	0.00566448	0.0205721
820	Q8IYI6	EXOC8	Exocyst complex component 8	81.799	13	14.4729	18.2955	3.82255	0.0356074	0.0587467
821	P19784	CSNK2A2	Casein kinase II subunit alpha'	41.213	9	15.5337	19.3559	3.82225	0.0302441	0.0521089
822	Q9UGV2	NDRG3	Protein NDRG3	41.407	4	13.1034	16.9201	3.81673	0.00643161	0.021645
823	Q96MK2	RIPOR3	RIPOR family member 3	105.292	18	16.013	19.8281	3.81516	0.0300518	0.0519302
824	Q96HC4	PDLIM5	PDZ and LIM domain protein 5	63.946	14	15.9318	19.7454	3.81357	0.0144897	0.0330694
825	Q5SGD2	PPM1L	Protein phosphatase 1L	41.054	5	13.3992	17.2114	3.81221	0.0447373	0.0693644
826	Q15653	NFKBIB	NF-kappa-B inhibitor beta	37.772	5	9.75437	13.5653	3.81098	0.00827313	0.0247766
827	P49903	SEPHS1	Selenide, water dikinase 1	42.912	5	10.0505	13.8607	3.81022	0.0119534	0.0298686
828	P61018	RAB4B	Ras-related protein Rab-4B	23.588	7	15.1745	18.9841	3.80961	0.0174442	0.036763
829	P55735	SEC13	Protein SEC13 homolog	35.542	3	13.838	17.6448	3.80682	0.0184349	0.0379422
830	P49748	ACADVL	Very long-chain specific acyl-CoA dehydrogenase, mitochondrial	70.392	7	12.4095	16.2161	3.80659	0.0384671	0.0620608
831	Q99683	MAP3K5	Mitogen-activated protein kinase kinase kinase 5	154.537	18	14.8824	18.6875	3.80515	0.0448312	0.0694787
832	Q9NX76	CMTM6	CKLF-like MARVEL transmembrane domain-containing protein 6	20.419	2	10.9115	14.713	3.80145	0.0119798	0.0298686
833	Q5H9R7	PPP6R3	Serine/threonine-protein phosphatase 6 regulatory subunit 3	97.671	17	15.4144	19.2135	3.79913	0.00247708	0.0154958
834	Q8N9N2	ASCC1	Activating signal cointegrator 1 complex subunit 1	45.507	2	10.0356	13.8294	3.79378	0.0016157	0.015136
835	Q8IX04	UEVLD	Ubiquitin-conjugating enzyme E2 variant 3	52.267	6	11.116	14.9053	3.78927	0.0118315	0.0296717
836	P31323	PRKAR2B	cAMP-dependent protein kinase type II-beta regulatory subunit	46.304	8	15.8527	19.6418	3.78911	0.0375543	0.0610502
837	P53667	LIMK1	LIM domain kinase 1	72.586	9	10.6923	14.4762	3.78391	0.0214714	0.041371
838	Q6L8Q7	PDE12	2',5'-phosphodiesterase 12	67.353	6	13.3063	17.0897	3.78343	0.00733736	0.0231514
839	P23219	PTGS1	Prostaglandin G/H synthase 1	68.688	9	15.822	19.6049	3.78295	0.0249144	0.0456434
840	P08237	PFKM	ATP-dependent 6-phosphofructokinase, muscle type	85.184	15	16.3191	20.1017	3.78258	0.00190489	0.015136
841	P68106	FKBP1B	Peptidyl-prolyl cis-trans isomerase FKBP1B	11.781	2	12.4341	16.2156	3.78152	0.0177154	0.0370278
842	Q05086	UBE3A	Ubiquitin-protein ligase E3A	100.691	15	11.7796	15.5569	3.77729	0.0413076	0.0653495
843	O00170	AIP	AH receptor-interacting protein	37.665	10	15.1709	18.9414	3.77047	0.0436214	0.068056
844	Q9NR50	EIF2B3	Translation initiation factor eIF-2B subunit gamma	50.241	11	13.1424	16.9118	3.76931	0.0304635	0.0523838
845	P15498	VAV1	Proto-oncogene vav	98.315	21	16.3748	20.1355	3.76066	0.0215085	0.0414197
846	Q9UN37	VPS4A	Vacuolar protein sorting-associated protein 4A	48.899	8	16.2014	19.9551	3.75368	0.0215839	0.0415191
847	Q8WVM8	SCFD1	Sec1 family domain-containing protein 1	72.381	10	14.0755	17.8284	3.75293	0.0350582	0.0581509
848	Q9Y217	MTMR6	Myotubularin-related protein 6	71.968	13	10.2758	14.026	3.7502	0.0240066	0.0445993
849	Q9Y2Q3	GSTK1	Glutathione S-transferase kappa 1	25.495	4	10.5343	14.2778	3.74345	0.0126351	0.0306529
850	Q6UWL2	SUSD1	Sushi domain-containing protein 1	82.708	11	17.5933	21.336	3.74273	0.00597764	0.021054
851	Q8IY21	DDX60	Probable ATP-dependent RNA helicase DDX60	197.857	6	10.343	14.0784	3.73541	0.0176397	0.0369451
852	Q9C0C9	UBE2O	(E3-independent) E2 ubiquitin-conjugating enzyme	141.296	30	18.3258	22.0611	3.73534	0.00328632	0.0167862
853	P22681	CBL	E3 ubiquitin-protein ligase CBL	99.634	14	15.2001	18.9292	3.7291	0.0472574	0.0723518
854	Q9NRW4	DUSP22	Dual specificity protein phosphatase 22	20.911	4	14.8869	18.6158	3.72898	0.0316235	0.0538225
855	Q53HC9	EIPR1	EARP and GARP complex-interacting protein 1	43.602	8	13.6516	17.3791	3.72751	0.0151716	0.034055
856	Q8TB03	CXorf38	Uncharacterized protein CXorf38	36.672	6	12.4275	16.1516	3.72411	0.0119867	0.0298686
857	Q9Y2U5	MAP3K2	Mitogen-activated protein kinase kinase kinase 2	69.741	3	11.0257	14.747	3.72136	0.00380996	0.0173906
858	Q5T2T1	MPP7	MAGUK p55 subfamily member 7	65.522	16	15.138	18.8584	3.72043	0.0139053	0.032239
859	Q9NP61	ARFGAP3	ADP-ribosylation factor GTPase-activating protein 3	56.929	4	10.6804	14.3938	3.71346	0.00638896	0.021645
860	Q53FT3	HIKESHI	Protein Hikeshi	21.628	3	13.4502	17.1598	3.70958	0.0134629	0.0317527
861	O15305	PMM2	Phosphomannomutase 2	28.082	6	15.2137	18.9216	3.70789	0.0346322	0.0575721
862	Q9UGI8	TES	Testin	47.998	7	13.3455	17.0531	3.7076	0.0391787	0.0628624
863	Q9Y343	SNX24	Sorting nexin-24	19.815	4	12.1294	15.8367	3.70732	0.0200928	0.0399235
864	Q13617	CUL2	Cullin-2	86.982	22	16.474	20.1794	3.70532	0.00386581	0.0174861
865	Q86YL5	TDRP	Testis development-related protein	20.403	6	14.7987	18.5007	3.70207	0.0137724	0.0320807
866	P0CG29	GSTT2	Glutathione S-transferase theta-2	27.506	2	11.3692	15.0712	3.70203	0.0142784	0.0327155
867	P48200	IREB2	Iron-responsive element-binding protein 2	105.062	5	11.445	15.1468	3.70175	0.00650759	0.021802
868	P16298	PPP3CB	Serine/threonine-protein phosphatase 2B catalytic subunit beta isoform	59.025	3	13.224	16.9243	3.70038	0.0301807	0.0520246
869	Q9ULC5	ACSL5	Long-chain-fatty-acid--CoA ligase 5	75.991	3	10.9032	14.6018	3.6986	0.00999102	0.026886
870	Q96GA7	SDSL	Serine dehydratase-like	34.674	7	13.5461	17.2445	3.69835	0.0135148	0.0317527
871	O75352	MPDU1	Mannose-P-dolichol utilization defect 1 protein	26.639	2	11.942	15.6368	3.69481	0.013181	0.031447
872	Q15126	PMVK	Phosphomevalonate kinase	21.993	8	15.9327	19.6259	3.69316	0.025746	0.0465019
873	Q86UE4	MTDH	Protein LYRIC	63.837	7	12.1784	15.8706	3.69221	0.018308	0.0378371
874	Q14112	NID2	Nidogen-2	151.256	9	12.3218	16.0107	3.68887	0.0170247	0.0362703
875	O60826	CCDC22	Coiled-coil domain-containing protein 22	70.754	10	13.0122	16.6947	3.6825	0.0188361	0.0385379
876	Q96FV2	SCRN2	Secernin-2	46.597	6	11.4968	15.1762	3.67939	0.0488281	0.0741159
877	Q9UL33	TRAPPC2L	Trafficking protein particle complex subunit 2-like protein	16.145	3	11.161	14.8401	3.67915	0.0488709	0.0741319
878	Q6P3X3	TTC27	Tetratricopeptide repeat protein 27	96.632	8	12.6336	16.312	3.67839	0.0487304	0.0740359
879	Q8TDZ2	MICAL1	[F-actin]-monooxygenase MICAL1	117.875	20	16.5825	20.2602	3.67767	0.0332683	0.05606
880	Q9H0U4	RAB1B	Ras-related protein Rab-1B	22.171	4	14.7777	18.4475	3.66981	0.0131838	0.031447
881	Q9NX46	ADPRS	ADP-ribosylhydrolase ARH3	38.947	3	12.5566	16.2231	3.66654	0.0283048	0.0495728
882	Q13492	PICALM	Phosphatidylinositol-binding clathrin assembly protein	70.755	8	14.2005	17.8668	3.6663	0.0155697	0.0346018
883	Q8TBC4	UBA3	NEDD8-activating enzyme E1 catalytic subunit	51.854	7	15.1084	18.7745	3.66606	0.0279145	0.0490667
884	Q9NV70	EXOC1	Exocyst complex component 1	101.984	16	14.4634	18.1209	3.65748	0.00687242	0.0224025
885	P62079	TSPAN5	Tetraspanin-5	30.336	2	12.1667	15.8227	3.65601	0.0178896	0.0372361
886	Q00341	HDLBP	Vigilin	141.457	11	10.7011	14.3538	3.65269	0.0110907	0.0286311
887	Q9Y3C8	UFC1	Ubiquitin-fold modifier-conjugating enzyme 1	19.459	6	15.0989	18.7493	3.65035	0.0455166	0.0703859
888	Q9UPT5	EXOC7	Exocyst complex component 7	83.382	18	15.6956	19.345	3.64943	0.0432514	0.0677087
889	P01848	TRAC	T cell receptor alpha chain constant	15.716	4	12.2428	15.8881	3.64533	0.0429992	0.0673855
890	Q86UD5	SLC9B2	Sodium/hydrogen exchanger 9B2	57.564	2	9.84164	13.4846	3.643	0.00141938	0.0151198
891	P68400	CSNK2A1	Casein kinase II subunit alpha	45.142	12	10.7585	14.4001	3.64156	0.0165299	0.0357232
892	Q15717	ELAVL1	ELAV-like protein 1	36.091	8	13.3015	16.9414	3.63995	0.0375785	0.0610502
893	Q14203	DCTN1	Dynactin subunit 1	141.696	35	18.1209	21.76	3.63916	0.00968278	0.0266893
894	Q8NEQ5	C1orf162	Transmembrane protein C1orf162	16.885	2	9.90098	13.5397	3.63872	0.00608135	0.0211219
895	P54619	PRKAG1	5'-AMP-activated protein kinase subunit gamma-1	37.579	15	17.2432	20.8815	3.6383	0.0471954	0.0723518
896	P07951	TPM2	Tropomyosin beta chain	32.851	2	13.3282	16.9658	3.63767	0.0294632	0.051191
897	Q08495	DMTN	Dematin	45.516	13	17.0484	20.6858	3.63736	0.0418466	0.0659639
898	Q9H2U1	DHX36	ATP-dependent DNA/RNA helicase DHX36	114.762	6	10.7399	14.3771	3.63711	0.0252645	0.0460248
899	P42331	ARHGAP25	Rho GTPase-activating protein 25	73.435	15	14.0182	17.6489	3.63065	0.00288968	0.0162149
900	Q969E2	SCAMP4	Secretory carrier-associated membrane protein 4	25.727	2	12.1051	15.735	3.62986	0.0217631	0.0417489
901	Q9P2R3	ANKFY1	Rabankyrin-5	128.399	15	14.7456	18.3754	3.62978	0.0163155	0.0354346
902	Q96B97	SH3KBP1	SH3 domain-containing kinase-binding protein 1	73.126	11	14.124	17.7538	3.62977	0.0455638	0.0704282
903	Q9NRF8	CTPS2	CTP synthase 2	65.679	13	16.2133	19.8413	3.62796	0.00242454	0.0154958
904	Q9H244	P2RY12	P2Y purinoceptor 12	39.439	3	13.4167	17.0431	3.62635	0.0418013	0.0659225
905	P78352	DLG4	Disks large homolog 4	80.496	7	11.2626	14.8878	3.6252	0.0383919	0.0619681
906	Q86X10	RALGAPB	Ral GTPase-activating protein subunit beta	166.804	14	12.6558	16.274	3.6182	0.0151628	0.034055
907	Q05940	SLC18A2	Synaptic vesicular amine transporter	55.713	3	11.2425	14.8551	3.61259	0.0054968	0.0202556
908	Q9UMX0	UBQLN1	Ubiquilin-1	62.52	7	12.914	16.5232	3.60916	0.0180572	0.0374346
909	P53680	AP2S1	AP-2 complex subunit sigma	17.017	2	12.8165	16.4246	3.60812	0.0475226	0.0724948
910	Q9NRX5	SERINC1	Serine incorporator 1	50.493	4	12.4662	16.0724	3.60614	0.0296879	0.0514547
911	P01033	TIMP1	Metalloproteinase inhibitor 1	23.17	4	16.2504	19.8565	3.60603	0.00777213	0.0239314
912	Q9NPR2	SEMA4B	Semaphorin-4B	92.769	4	12.104	15.7087	3.60467	0.0365393	0.0600015
913	Q7L8J4	SH3BP5L	SH3 domain-binding protein 5-like	43.5	2	9.60048	13.2024	3.60193	0.000167263	0.0106266
914	O94830	DDHD2	Phospholipase DDHD2	81.033	8	10.7326	14.334	3.60138	0.0419295	0.0660281
915	Q99828	CIB1	Calcium and integrin-binding protein 1	21.702	6	15.2166	18.8164	3.59975	0.00906859	0.0258752
916	P27708	CAD	CAD protein	242.985	31	16.2135	19.8101	3.59663	0.0320332	0.0543788
917	Q86T03	PIP4P1	Type 1 phosphatidylinositol 4,5-bisphosphate 4-phosphatase	29.468	4	14.0794	17.6756	3.59619	0.0152686	0.0341341
918	P09104	ENO2	Gamma-enolase	47.271	8	17.5862	21.1816	3.59538	0.00172787	0.015136
919	Q0VD83	APOBR	Apolipoprotein B receptor	115.634	4	9.85451	13.4462	3.59167	0.00039049	0.0119321
920	Q9Y243	AKT3	RAC-gamma serine/threonine-protein kinase	55.777	6	10.8647	14.4561	3.59135	0.00828247	0.0247766
921	O75410	TACC1	Transforming acidic coiled-coil-containing protein 1	87.795	13	15.6112	19.2016	3.59042	0.0238007	0.044384
922	Q15796	SMAD2	Mothers against decapentaplegic homolog 2	52.307	6	10.4691	14.0569	3.5878	0.0169414	0.0361881
923	Q9NYR9	NKIRAS2	NF-kappa-B inhibitor-interacting Ras-like protein 2	21.509	2	10.617	14.2033	3.5864	0.00160273	0.015136
924	O15327	INPP4B	Inositol polyphosphate 4-phosphatase type II	104.738	23	17.0686	20.652	3.58342	0.00556942	0.0203747
925	P21283	ATP6V1C1	V-type proton ATPase subunit C 1	43.943	12	15.6106	19.1903	3.57968	0.0136663	0.0318968
926	Q9NXA8	SIRT5	NAD-dependent protein deacylase sirtuin-5, mitochondrial	33.882	5	10.2698	13.8492	3.57942	0.0104708	0.0276396
927	Q96HN2	AHCYL2	Adenosylhomocysteinase 3	66.723	11	12.6135	16.1924	3.57895	0.0486418	0.0739583
928	A0AVT1	UBA6	Ubiquitin-like modifier-activating enzyme 6	117.972	33	16.7693	20.3474	3.57804	0.0194424	0.0391819
929	Q9Y2G2	CARD8	Caspase recruitment domain-containing protein 8	60.652	10	12.0552	15.633	3.57782	0.00819332	0.0246221
930	P11274	BCR	Breakpoint cluster region protein	142.823	15	12.5526	16.13	3.57743	0.0343898	0.0572544
931	O14617	AP3D1	AP-3 complex subunit delta-1	130.159	21	15.7525	19.3236	3.57114	0.0257757	0.0465158
932	Q9UHQ9	CYB5R1	NADH-cytochrome b5 reductase 1	34.092	4	11.4404	15.0047	3.56428	0.0298635	0.0516774
933	P49773	HINT1	Adenosine 5'-monophosphoramidase HINT1	13.801	4	13.3761	16.9372	3.56107	0.043459	0.0679084
934	Q8N0X7	SPART	Spartin	72.836	4	13.3988	16.9579	3.55907	0.0210994	0.0409698
935	Q9UGP4	LIMD1	LIM domain-containing protein 1	72.191	5	11.0898	14.6488	3.55903	0.00023304	0.0106985
936	P09693	CD3G	T-cell surface glycoprotein CD3 gamma chain	20.468	6	13.7845	17.3421	3.55757	0.0244495	0.0451938
937	Q9Y570	PPME1	Protein phosphatase methylesterase 1	42.316	10	15.1372	18.6938	3.55666	0.0140848	0.0324842
938	Q05823	RNASEL	2-5A-dependent ribonuclease	83.534	15	14.2796	17.8319	3.55231	0.0452179	0.0700473
939	Q93008	USP9X	Probable ubiquitin carboxyl-terminal hydrolase FAF-X	290.467	47	15.3725	18.9248	3.55227	0.00569784	0.0206137
940	Q6PCB8	EMB	Embigin	36.88	3	13.574	17.1249	3.55086	0.0298758	0.0516774
941	Q9UL18	AGO1	Protein argonaute-1	97.216	11	11.1849	14.7354	3.55047	0.0199361	0.0397477
942	Q86XP1	DGKH	Diacylglycerol kinase eta	134.868	9	10.1209	13.6677	3.54677	0.0202577	0.0400691
943	P33121	ACSL1	Long-chain-fatty-acid--CoA ligase 1	77.945	7	12.6553	16.1982	3.543	0.00698876	0.0224821
944	Q6PCE3	PGM2L1	Glucose 1,6-bisphosphate synthase	70.441	14	15.8281	19.3662	3.53812	0.000985122	0.0143356
945	O95497	VNN1	Pantetheinase	57.011	7	16.7014	20.2392	3.53778	0.000170994	0.0106266
946	Q9BUP3	HTATIP2	Oxidoreductase HTATIP2	27.049	6	14.6882	18.2252	3.53699	0.017715	0.0370278
947	Q96B45	BORCS7	BLOC-1-related complex subunit 7	11.694	4	10.5319	14.0632	3.53139	0.000964984	0.0143356
948	Q15172	PPP2R5A	Serine/threonine-protein phosphatase 2A 56 kDa regulatory subunit alpha isoform	56.195	15	16.8949	20.4251	3.53029	0.0350631	0.0581509
949	Q96EK7	FAM120B	Constitutive coactivator of peroxisome proliferator-activated receptor gamma	103.785	11	10.7118	14.2417	3.52987	0.0339313	0.0568387
950	Q9C0I1	MTMR12	Myotubularin-related protein 12	86.148	18	16.7223	20.2508	3.52848	0.0495541	0.0749407
951	O43150	ASAP2	Arf-GAP with SH3 domain, ANK repeat and PH domain-containing protein 2	111.65	25	17.598	21.121	3.52303	0.0113222	0.02889
952	P24844	MYL9	Myosin regulatory light polypeptide 9	19.831	11	19.4347	22.9554	3.52079	0.0115359	0.0292623
953	Q92796	DLG3	Disks large homolog 3	90.316	8	14.7017	18.2199	3.51824	0.034276	0.0571698
954	Q9Y259	CHKB	Choline/ethanolamine kinase	45.272	9	15.115	18.6332	3.51817	0.0246746	0.0453945
955	Q14689	DIP2A	Disco-interacting protein 2 homolog A	170.37	10	11.5391	15.0535	3.51439	0.0286695	0.0501111
956	Q5TC63	GRTP1	Growth hormone-regulated TBC protein 1	38.553	2	12.8265	16.3356	3.50913	0.0251206	0.0458298
957	Q96EK6	GNPNAT1	Glucosamine 6-phosphate N-acetyltransferase	20.75	3	13.1277	16.6358	3.50815	0.0282442	0.0495405
958	Q9Y6D5	ARFGEF2	Brefeldin A-inhibited guanine nucleotide-exchange protein 2	202.043	18	12.8886	16.3956	3.50699	0.0239491	0.0445748
959	Q9H8M5	CNNM2	Metal transporter CNNM2	96.623	4	10.9834	14.4892	3.50573	0.00287727	0.0162149
960	P34949	MPI	Mannose-6-phosphate isomerase	46.656	8	15.9738	19.4765	3.50271	0.0099708	0.0268565
961	O75167	PHACTR2	Phosphatase and actin regulator 2	69.7	6	12.0272	15.5288	3.50156	0.0303228	0.0522185
962	O60449	LY75	Lymphocyte antigen 75	198.315	18	14.6278	18.1292	3.50136	0.038618	0.0622328
963	Q9UHD2	TBK1	Serine/threonine-protein kinase TBK1	83.644	12	13.8882	17.3856	3.49739	0.0388633	0.0625273
964	Q86X76	NIT1	Deaminated glutathione amidase	35.896	9	15.525	19.0219	3.4969	0.0234655	0.043842
965	Q96E17	RAB3C	Ras-related protein Rab-3C	25.953	3	14.3857	17.8818	3.49616	0.024977	0.0456897
966	Q9H813	PACC1	Proton-activated chloride channel	40.045	3	11.8173	15.3103	3.49293	0.0102563	0.0272974
967	Q96SB3	PPP1R9B	Neurabin-2	89.336	7	12.3302	15.8124	3.48216	0.0399108	0.0636275
968	Q6GMV2	SMYD5	Histone-lysine N-trimethyltransferase SMYD5	47.341	3	10.3121	13.7931	3.48109	0.000825696	0.0140819
969	P46379	BAG6	Large proline-rich protein BAG6	119.41	17	15.7274	19.2056	3.47815	0.0386625	0.0622328
970	P50583	NUDT2	Bis(5'-nucleosyl)-tetraphosphatase [asymmetrical]	16.83	5	14.7011	18.1792	3.47807	0.037894	0.0615057
971	Q8TEW0	PARD3	Partitioning defective 3 homolog	151.426	24	14.0352	17.5114	3.47623	0.0391336	0.0628182
972	O95164	UBL3	Ubiquitin-like protein 3	13.155	3	12.1165	15.5919	3.47537	0.0272465	0.0482976
973	Q9H446	RWDD1	RWD domain-containing protein 1	27.939	3	13.5507	17.0238	3.47312	0.0281812	0.0494548
974	Q9NZ08	ERAP1	Endoplasmic reticulum aminopeptidase 1	107.238	25	17.2979	20.7688	3.4709	0.00671182	0.0221219
975	Q8NHL6	LILRB1	Leukocyte immunoglobulin-like receptor subfamily B member 1	70.819	7	10.3746	13.8431	3.46854	0.0046317	0.0189791
976	Q8TC07	TBC1D15	TBC1 domain family member 15	79.49	14	15.3447	18.8131	3.46844	0.0275569	0.0486519
977	Q8IWT6	LRRC8A	Volume-regulated anion channel subunit LRRC8A	94.2	8	11.0237	14.4916	3.46791	0.041944	0.0660281
978	P60891	PRPS1	Ribose-phosphate pyrophosphokinase 1	34.834	3	15.0847	18.552	3.46737	0.0332981	0.05606
979	Q9NRS6	SNX15	Sorting nexin-15	38.291	5	11.1394	14.6034	3.464	0.0247343	0.045439
980	Q9HB90	RRAGC	Ras-related GTP-binding protein C	44.223	7	12.8893	16.3489	3.45954	0.0229314	0.0432554
981	Q02750	MAP2K1	Dual specificity mitogen-activated protein kinase kinase 1	43.438	4	15.09	18.5481	3.4581	0.000819238	0.0140819
982	Q14457	BECN1	Beclin-1	51.897	5	9.6215	13.0703	3.44877	0.0092948	0.0262859
983	Q9UHY8	FEZ2	Fasciculation and elongation protein zeta-2	39.669	3	10.2036	13.6513	3.44778	0.0128348	0.0308829
984	Q2M389	WASHC4	WASH complex subunit 4	136.404	12	12.8799	16.3265	3.44664	0.0184128	0.037942
985	Q9Y285	FARSA	Phenylalanine--tRNA ligase alpha subunit	57.561	8	12.4971	15.9434	3.44636	0.0396543	0.0633635
986	Q9NXL6	SIDT1	SID1 transmembrane family member 1	93.841	5	13.8605	17.3049	3.44439	0.0392247	0.0628776
987	P28065	PSMB9	Proteasome subunit beta type-9	23.263	6	16.5822	20.0249	3.44266	0.000598205	0.0130041
988	Q8TB24	RIN3	Ras and Rab interactor 3	107.854	6	12.9208	16.3605	3.43964	0.0301349	0.051972
989	Q8TB96	ITFG1	T-cell immunomodulatory protein	68.108	3	11.4243	14.8627	3.43844	0.0425207	0.0666958
990	Q00653	NFKB2	Nuclear factor NF-kappa-B p100 subunit	96.749	9	11.0357	14.4711	3.43541	0.0125626	0.0306529
991	Q96AX1	VPS33A	Vacuolar protein sorting-associated protein 33A	67.613	7	12.8128	16.246	3.43315	0.0152795	0.0341341
992	O75832	PSMD10	26S proteasome non-ATPase regulatory subunit 10	24.426	7	14.0834	17.5079	3.42445	0.0102648	0.0272974
993	P42574	CASP3	Caspase-3	31.609	8	16.8315	20.2528	3.42136	0.0032184	0.0167674
994	O15294	OGT	UDP-N-acetylglucosamine--peptide N-acetylglucosaminyltransferase 110 kDa subunit	116.925	6	11.5297	14.9474	3.4177	0.0411822	0.0652689
995	O60266	ADCY3	Adenylate cyclase type 3	128.961	11	13.9277	17.3445	3.41682	0.0107622	0.0280762
996	Q7L5N1	COPS6	COP9 signalosome complex subunit 6	36.162	7	16.3802	19.7922	3.41204	0.0304944	0.0524105
997	Q92896	GLG1	Golgi apparatus protein 1	134.556	6	11.0302	14.4419	3.41173	0.0216242	0.041574
998	Q9UNK0	STX8	Syntaxin-8	26.905	5	12.6985	16.1081	3.40961	0.0135288	0.0317527
999	O00534	VWA5A	von Willebrand factor A domain-containing protein 5A	86.492	15	15.6138	19.0213	3.40748	0.0338563	0.0567404
1000	Q8NC51	SERBP1	Plasminogen activator inhibitor 1 RNA-binding protein	44.967	5	10.8329	14.2402	3.4073	0.0407521	0.0647638
1001	Q9NUP9	LIN7C	Protein lin-7 homolog C	21.833	5	10.9247	14.3299	3.40518	0.0156279	0.034629
1002	Q96QR8	PURB	Transcriptional activator protein Pur-beta	33.242	4	14.424	17.8199	3.39587	0.00871646	0.0252618
1003	P19367	HK1	Hexokinase-1	102.489	22	18.3695	21.7624	3.39291	0.0110354	0.0285338
1004	Q9NZL9	MAT2B	Methionine adenosyltransferase 2 subunit beta	37.551	9	15.6855	19.0781	3.39262	0.0252668	0.0460248
1005	Q9Y5X2	SNX8	Sorting nexin-8	52.571	10	13.5915	16.9827	3.39122	0.0132437	0.031563
1006	Q15437	SEC23B	Protein transport protein Sec23B	86.481	7	10.2792	13.6699	3.39073	0.0382226	0.0617811
1007	P22303	ACHE	Acetylcholinesterase	67.796	4	12.246	15.6349	3.38889	0.0207305	0.040614
1008	O95352	ATG7	Ubiquitin-like modifier-activating enzyme ATG7	77.96	15	15.8682	19.2508	3.38251	0.0290462	0.0505928
1009	Q13042	CDC16	Cell division cycle protein 16 homolog	71.658	7	10.5494	13.929	3.3796	0.0483927	0.0736615
1010	A2RTX5	TARS3	Threonine--tRNA ligase 2, cytoplasmic	92.649	9	11.2594	14.6386	3.37917	0.0380181	0.0616497
1011	Q9H910	JPT2	Jupiter microtubule associated homolog 2	20.063	5	14.4698	17.8488	3.37896	0.0325544	0.0551135
1012	Q96C19	EFHD2	EF-hand domain-containing protein D2	26.698	6	14.6919	18.0671	3.37513	0.0232648	0.0437194
1013	Q8TDB6	DTX3L	E3 ubiquitin-protein ligase DTX3L	83.556	7	10.4887	13.8583	3.36964	0.0167645	0.0359851
1014	Q96T76	MMS19	MMS19 nucleotide excision repair protein homolog	113.292	19	14.9818	18.341	3.35918	0.000831438	0.0140819
1015	Q99470	SDF2	Stromal cell-derived factor 2	23.027	2	10.0513	13.4057	3.35446	0.0179354	0.0373097
1016	Q8NCG7	DAGLB	Diacylglycerol lipase-beta	73.733	5	13.2083	16.5623	3.35403	0.0135425	0.0317563
1017	P01130	LDLR	Low-density lipoprotein receptor	95.379	6	12.6101	15.9589	3.34882	0.0202722	0.0400749
1018	Q9BRA2	TXNDC17	Thioredoxin domain-containing protein 17	13.941	3	14.9625	18.311	3.34857	0.0390625	0.062762
1019	Q5R3I4	TTC38	Tetratricopeptide repeat protein 38	52.788	11	15.1052	18.4494	3.3442	0.00161912	0.015136
1020	Q3SXY8	ARL13B	ADP-ribosylation factor-like protein 13B	48.644	3	12.4905	15.8334	3.34283	0.0102466	0.0272974
1021	Q9HB71	CACYBP	Calcyclin-binding protein	26.21	8	16.2462	19.5785	3.33225	0.040493	0.0643811
1022	O60291	MGRN1	E3 ubiquitin-protein ligase MGRN1	60.754	4	10.1597	13.4913	3.33162	0.00910165	0.0259489
1023	A4D126	CRPPA	D-ribitol-5-phosphate cytidylyltransferase	49.874	6	10.9746	14.3053	3.33069	0.0117801	0.0296068
1024	Q15389	ANGPT1	Angiopoietin-1	57.513	7	14.8571	18.1856	3.32841	0.0465029	0.0716255
1025	P09497	CLTB	Clathrin light chain B	25.19	3	13.074	16.4012	3.32728	0.0399512	0.0636634
1026	P32856	STX2	Syntaxin-2	33.341	6	10.4936	13.8164	3.32278	0.0183688	0.0378734
1027	Q86V88	MDP1	Magnesium-dependent phosphatase 1	20.107	4	14.9263	18.2486	3.32232	0.021232	0.0411137
1028	O43304	SEC14L5	SEC14-like protein 5	78.943	7	10.6853	14.0064	3.32106	0.0211232	0.0409713
1029	P21580	TNFAIP3	Tumor necrosis factor alpha-induced protein 3	89.614	8	11.4807	14.7972	3.31651	0.0161819	0.0352317
1030	Q9BRT3	MIEN1	Migration and invasion enhancer 1	12.402	2	14.2427	17.5581	3.31538	0.033638	0.0564945
1031	Q96PM5	RCHY1	RING finger and CHY zinc finger domain-containing protein 1	30.111	7	10.6032	13.9133	3.31018	0.0104879	0.0276396
1032	P78324	SIRPA	Tyrosine-protein phosphatase non-receptor type substrate 1	54.965	8	13.1111	16.4207	3.30953	0.0469862	0.0721169
1033	Q8NB37	GATD1	Glutamine amidotransferase-like class 1 domain-containing protein 1	23.298	3	13.5405	16.8452	3.30474	0.0350348	0.0581509
1034	Q9BTE1	DCTN5	Dynactin subunit 5	20.128	2	13.4261	16.7301	3.30406	0.0201581	0.0399703
1035	P07902	GALT	Galactose-1-phosphate uridylyltransferase	43.363	9	15.4785	18.7807	3.30216	0.000246922	0.0106985
1036	O95456	PSMG1	Proteasome assembly chaperone 1	32.855	6	13.6896	16.9898	3.30021	0.0224419	0.042516
1037	P27448	MARK3	MAP/microtubule affinity-regulating kinase 3	84.429	8	12.1853	15.4769	3.29156	0.0233335	0.0437832
1038	Q15311	RALBP1	RalA-binding protein 1	76.063	3	12.7556	16.0442	3.28856	0.0217891	0.0417697
1039	Q6P589	TNFAIP8L2	Tumor necrosis factor alpha-induced protein 8-like protein 2	20.556	3	14.6795	17.9672	3.28768	0.0257466	0.0465019
1040	Q9Y4C2	TCAF1	TRPM8 channel-associated factor 1	102.128	3	10.3098	13.5965	3.2867	0.00472716	0.0190933
1041	O00429	DNM1L	Dynamin-1-like protein	81.877	27	19.9868	23.2734	3.28659	0.00181644	0.015136
1042	Q02790	FKBP4	Peptidyl-prolyl cis-trans isomerase FKBP4	51.805	16	14.9529	18.2345	3.28162	0.040895	0.0649315
1043	Q9Y2H1	STK38L	Serine/threonine-protein kinase 38-like	54.006	7	13.9368	17.2166	3.27977	0.0200784	0.0399179
1044	Q7Z6Z7	HUWE1	E3 ubiquitin-protein ligase HUWE1	481.899	66	17.9645	21.2441	3.27963	0.0037307	0.0173578
1045	P35579	MYH9	Myosin-9	226.536	105	24.5777	27.8567	3.27903	0.00187599	0.015136
1046	Q15628	TRADD	Tumor necrosis factor receptor type 1-associated DEATH domain protein	34.246	6	13.8406	17.1108	3.27015	0.0354764	0.0586566
1047	O15533	TAPBP	Tapasin	47.568	3	11.0104	14.2801	3.26966	0.019772	0.039533
1048	Q8WYJ6	SEPTIN1	Septin-1	42.384	4	10.7012	13.9675	3.26637	0.0222321	0.0422507
1049	O75165	DNAJC13	DnaJ homolog subfamily C member 13	254.422	24	14.5063	17.7708	3.26455	0.00607421	0.0211219
1050	Q9H993	ARMT1	Damage-control phosphatase ARMT1	51.172	8	15.252	18.512	3.25998	0.0208906	0.0407992
1051	O75427	LRCH4	Leucine-rich repeat and calponin homology domain-containing protein 4	73.451	5	11.2271	14.4864	3.25936	0.0220348	0.0420408
1052	Q68EM7	ARHGAP17	Rho GTPase-activating protein 17	95.437	13	16.783	20.0376	3.25456	0.0322641	0.0547005
1053	P60660	MYL6	Myosin light polypeptide 6	16.93	8	21.6078	24.8604	3.25263	0.00182192	0.015136
1054	Q9NPH2	ISYNA1	Inositol-3-phosphate synthase 1	61.068	6	15.3754	18.6241	3.24876	0.0289141	0.0503881
1055	O75688	PPM1B	Protein phosphatase 1B	52.643	10	14.3125	17.5569	3.24439	0.0155579	0.0346018
1056	Q15369	ELOC	Elongin-C	12.473	3	16.4784	19.719	3.24059	0.0336922	0.0565463
1057	Q6PL24	TMED8	Protein TMED8	35.742	6	17.7106	20.9481	3.23757	0.0107298	0.0280489
1058	Q9BRP8	PYM1	Partner of Y14 and mago	22.653	2	10.5509	13.7878	3.23692	0.00694113	0.0224591
1059	Q96JJ7	TMX3	Protein disulfide-isomerase TMX3	51.871	2	11.7587	14.9917	3.23298	0.0464387	0.0715596
1060	P35270	SPR	Sepiapterin reductase	28.047	5	12.3679	15.597	3.2291	0.0222659	0.0422507
1061	P11216	PYGB	Glycogen phosphorylase, brain form	96.699	30	20.7269	23.9531	3.22625	0.00213378	0.0154387
1062	Q8TAG9	EXOC6	Exocyst complex component 6	93.723	9	10.6957	13.9203	3.22454	0.0432643	0.0677087
1063	P51692	STAT5B	Signal transducer and activator of transcription 5B	89.865	19	15.3653	18.584	3.21861	0.00980144	0.0267204
1064	Q9ULH0	KIDINS220	Kinase D-interacting substrate of 220 kDa	196.545	14	12.2574	15.4729	3.21553	0.0162106	0.0352502
1065	Q96JB2	COG3	Conserved oligomeric Golgi complex subunit 3	94.098	8	10.1726	13.3823	3.20966	0.0353908	0.058611
1066	P53602	MVD	Diphosphomevalonate decarboxylase	43.404	6	15.8894	19.0974	3.20798	0.00489531	0.0194092
1067	O15231	ZNF185	Zinc finger protein 185	73.527	12	15.4384	18.6457	3.20725	0.02773	0.0488959
1068	Q16512	PKN1	Serine/threonine-protein kinase N1	103.933	15	16.942	20.148	3.20606	0.00306344	0.0165511
1069	O15498	YKT6	Synaptobrevin homolog YKT6	22.417	6	15.9416	19.1452	3.20352	0.0234288	0.0438168
1070	A4D1P6	WDR91	WD repeat-containing protein 91	83.344	5	10.3034	13.5051	3.20175	0.0472041	0.0723518
1071	Q99614	TTC1	Tetratricopeptide repeat protein 1	33.525	7	15.5751	18.7744	3.19926	0.0257241	0.0465019
1072	O00487	PSMD14	26S proteasome non-ATPase regulatory subunit 14	34.577	6	16.4689	19.6667	3.19772	0.0412924	0.0653495
1073	Q6ICB4	PHETA2	Sesquipedalian-2	28.339	2	10.1103	13.3072	3.19688	0.0246502	0.0453731
1074	Q07866	KLC1	Kinesin light chain 1	65.31	25	16.9186	20.1073	3.18867	0.00730264	0.0230746
1075	O14950	MYL12B	Myosin regulatory light chain 12B	19.779	4	21.0599	24.2469	3.18701	0.000765597	0.0140201
1076	Q7Z406	MYH14	Myosin-14	227.875	4	10.4594	13.6459	3.18655	0.0352103	0.0583401
1077	Q9NSK7	C19orf12	Protein C19orf12	16.284	2	10.4335	13.619	3.18556	0.0106952	0.0279852
1078	Q7Z422	SZRD1	SUZ domain-containing protein 1	16.995	2	10.2984	13.4831	3.18464	0.0253443	0.0460544
1079	Q9BVC4	MLST8	Target of rapamycin complex subunit LST8	35.877	3	11.0668	14.2457	3.17897	0.024744	0.045439
1080	Q9Y2Q5	LAMTOR2	Ragulator complex protein LAMTOR2	13.506	2	13.4569	16.6351	3.17816	0.0263518	0.0472395
1081	O00481	BTN3A1	Butyrophilin subfamily 3 member A1	57.679	12	15.0173	18.1945	3.17718	0.016192	0.0352317
1082	Q9BZH6	WDR11	WD repeat-containing protein 11	136.687	12	13.6028	16.7799	3.17704	0.0382076	0.0617811
1083	Q7L273	KCTD9	BTB/POZ domain-containing protein KCTD9	42.568	3	10.4814	13.6577	3.17633	0.00771028	0.0238673
1084	Q9UHV9	PFDN2	Prefoldin subunit 2	16.647	5	16.6302	19.8057	3.17545	0.0334426	0.0562354
1085	Q99523	SORT1	Sortilin	92.069	4	12.0043	15.1792	3.17496	0.0443782	0.0689603
1086	Q9Y487	ATP6V0A2	V-type proton ATPase 116 kDa subunit a 2	98.085	4	10.3975	13.5671	3.16962	0.00499045	0.0195433
1087	Q8NDH3	NPEPL1	Probable aminopeptidase NPEPL1	55.859	7	12.8797	16.0448	3.16505	0.0369871	0.0604527
1088	Q05209	PTPN12	Tyrosine-protein phosphatase non-receptor type 12	88.109	21	17.6615	20.8243	3.16281	0.022157	0.0421812
1089	Q04206	RELA	Transcription factor p65	60.219	11	15.4995	18.6556	3.1561	0.0191034	0.0388613
1090	Q8NB16	MLKL	Mixed lineage kinase domain-like protein	54.48	9	14.0349	17.1795	3.14458	0.008683	0.0252064
1091	Q15654	TRIP6	Thyroid receptor-interacting protein 6	50.286	6	10.5558	13.6971	3.14129	0.0239646	0.0445798
1092	Q96GR2	ACSBG1	Long-chain-fatty-acid--CoA ligase ACSBG1	81.29	3	10.7855	13.9243	3.13877	0.0393043	0.0629473
1093	Q53H82	LACTB2	Endoribonuclease LACTB2	32.804	8	14.7031	17.8398	3.13667	0.0152188	0.034067
1094	Q12767	TMEM94	Transmembrane protein 94	151.153	4	11.3245	14.4608	3.13629	0.0188903	0.0385856
1095	P52306	RAP1GDS1	Rap1 GTPase-GDP dissociation stimulator 1	66.316	19	17.8038	20.9365	3.1327	0.00311609	0.0166182
1096	Q9NW15	ANO10	Anoctamin-10	76.33	3	10.5553	13.6844	3.12912	0.0240176	0.0445993
1097	Q96J84	KIRREL1	Kin of IRRE-like protein 1	83.536	2	9.7826	12.9091	3.12648	0.00211544	0.0154387
1098	Q00722	PLCB2	1-phosphatidylinositol 4,5-bisphosphate phosphodiesterase beta-2	134.026	25	18.0555	21.1796	3.12409	0.00798896	0.0243003
1099	O15145	ARPC3	Actin-related protein 2/3 complex subunit 3	20.546	5	17.6773	20.8012	3.12391	0.000183523	0.0106266
1100	O43617	TRAPPC3	Trafficking protein particle complex subunit 3	20.275	4	14.2012	17.3239	3.12275	0.0204857	0.0403146
1101	Q13347	EIF3I	Eukaryotic translation initiation factor 3 subunit I	36.503	10	16.1309	19.2529	3.12192	0.0475138	0.0724948
1102	O94929	ABLIM3	Actin-binding LIM protein 3	77.802	7	13.2001	16.3187	3.11862	0.0343922	0.0572544
1103	Q96P70	IPO9	Importin-9	115.964	15	15.3755	18.4929	3.11736	0.0211198	0.0409713
1104	P20339	RAB5A	Ras-related protein Rab-5A	23.659	4	16.255	19.3722	3.1172	0.0366404	0.0601113
1105	O95372	LYPLA2	Acyl-protein thioesterase 2	24.737	4	16.0829	19.1974	3.1145	0.0397768	0.0634683
1106	Q14997	PSME4	Proteasome activator complex subunit 4	211.337	22	14.1932	17.3062	3.11307	0.0268479	0.0478586
1107	Q92609	TBC1D5	TBC1 domain family member 5	89.004	14	14.7554	17.8675	3.11209	0.0208344	0.0407717
1108	Q96BN8	OTULIN	Ubiquitin thioesterase otulin	40.263	7	12.6822	15.7905	3.10826	0.046863	0.0720856
1109	Q9Y5P4	CERT1	Ceramide transfer protein	70.835	9	14.624	17.7314	3.10737	0.0120481	0.0299403
1110	Q93033	CD101	Immunoglobulin superfamily member 2	115.111	11	13.9905	17.0967	3.10624	0.037449	0.0609238
1111	Q14088	RAB33A	Ras-related protein Rab-33A	26.591	7	16.7028	19.8088	3.10602	0.0370877	0.060477
1112	P52594	AGFG1	Arf-GAP domain and FG repeat-containing protein 1	58.261	5	13.6988	16.803	3.10417	0.0264752	0.0474114
1113	P62140	PPP1CB	Serine/threonine-protein phosphatase PP1-beta catalytic subunit	37.184	4	16.7875	19.8906	3.10309	0.00282612	0.0160846
1114	Q9HCP0	CSNK1G1	Casein kinase I isoform gamma-1	48.512	13	15.9143	19.0155	3.10119	0.0306344	0.0524966
1115	Q9C0B5	ZDHHC5	Palmitoyltransferase ZDHHC5	77.544	11	14.6244	17.7238	3.09939	0.021462	0.041371
1116	P11117	ACP2	Lysosomal acid phosphatase	48.344	4	12.4568	15.5559	3.09911	0.0459494	0.0709565
1117	Q9BXP2	SLC12A9	Solute carrier family 12 member 9	96.111	4	11.1646	14.2619	3.09727	0.0403097	0.0641475
1118	Q5TEJ8	THEMIS2	Protein THEMIS2	72.051	3	10.2085	13.3054	3.09689	0.0152876	0.0341341
1119	Q14558	PRPSAP1	Phosphoribosyl pyrophosphate synthase-associated protein 1	39.394	7	15.1861	18.282	3.09587	0.00806715	0.0244526
1120	Q04446	GBE1	1,4-alpha-glucan-branching enzyme	80.474	13	16.7835	19.8791	3.09558	0.00112414	0.0144045
1121	Q96A65	EXOC4	Exocyst complex component 4	110.499	26	16.5838	19.6747	3.09091	0.00487776	0.0193835
1122	P78410	BTN3A2	Butyrophilin subfamily 3 member A2	36.429	3	13.571	16.6589	3.08784	0.0229446	0.0432571
1123	Q96ME1	FBXL18	F-box/LRR-repeat protein 18	78.919	4	10.507	13.593	3.08601	0.0145158	0.0331072
1124	Q9H074	PAIP1	Polyadenylate-binding protein-interacting protein 1	53.524	5	15.2487	18.3325	3.08379	0.0183523	0.0378615
1125	Q969U6	FBXW5	F-box/WD repeat-containing protein 5	63.923	4	9.97327	13.057	3.08373	0.00271681	0.0159044
1126	O75157	TSC22D2	TSC22 domain family protein 2	79.228	4	9.94674	13.0282	3.08151	0.0143038	0.0327519
1127	Q8WXF7	ATL1	Atlastin-1	63.546	2	11.1441	14.2233	3.07923	0.024173	0.0447774
1128	O14964	HGS	Hepatocyte growth factor-regulated tyrosine kinase substrate	86.193	12	15.5689	18.6464	3.07741	0.0251061	0.0458271
1129	Q92918	MAP4K1	Mitogen-activated protein kinase kinase kinase kinase 1	91.297	3	11.3695	14.4421	3.07262	0.0199109	0.0397236
1130	Q16363	LAMA4	Laminin subunit alpha-4	202.525	8	10.4506	13.5201	3.06947	0.0122338	0.0302077
1131	Q8TD46	CD200R1	Cell surface glycoprotein CD200 receptor 1	36.606	2	10.2805	13.3451	3.0646	0.0113274	0.02889
1132	Q9BVA0	KATNB1	Katanin p80 WD40 repeat-containing subunit B1	72.335	4	11.0155	14.0772	3.06167	0.0191307	0.0388716
1133	Q96BR1	SGK3	Serine/threonine-protein kinase Sgk3	57.109	2	10.4497	13.5111	3.06148	0.0198706	0.0397073
1134	P67870	CSNK2B	Casein kinase II subunit beta	24.943	2	15.4801	18.5368	3.05667	0.0270651	0.0481482
1135	O00499	BIN1	Myc box-dependent-interacting protein 1	64.701	5	13.3784	16.4333	3.05488	0.040385	0.0642384
1136	Q8N1G4	LRRC47	Leucine-rich repeat-containing protein 47	63.473	14	16.6582	19.7103	3.05209	0.0421066	0.0662242
1137	Q07817	BCL2L1	Bcl-2-like protein 1	26.049	2	14.9524	18.0001	3.04769	0.031356	0.0535501
1138	Q8IYR6	TMEFF1	Tomoregulin-1	40.937	2	12.9934	16.0388	3.04542	0.016498	0.0356762
1139	Q86Y82	STX12	Syntaxin-12	31.64	3	16.0419	19.0856	3.04365	0.0358575	0.0590801
1140	Q13131	PRKAA1	5'-AMP-activated protein kinase catalytic subunit alpha-1	64.009	12	16.8264	19.8667	3.04031	0.00377938	0.0173578
1141	Q96EM0	L3HYPDH	Trans-3-hydroxy-L-proline dehydratase	38.138	6	13.8778	16.9151	3.03729	0.0127303	0.0307585
1142	P48444	ARCN1	Coatomer subunit delta	57.212	17	17.5651	20.6003	3.03522	0.0147133	0.0334054
1143	Q9ULH1	ASAP1	Arf-GAP with SH3 domain, ANK repeat and PH domain-containing protein 1	125.499	27	18.1556	21.1903	3.03471	0.00997241	0.0268565
1144	Q8NEB9	PIK3C3	Phosphatidylinositol 3-kinase catalytic subunit type 3	101.552	11	12.7408	15.775	3.0342	0.037393	0.0608896
1145	O60256	PRPSAP2	Phosphoribosyl pyrophosphate synthase-associated protein 2	40.924	12	16.0715	19.1026	3.03108	0.00274284	0.0159044
1146	Q02108	GUCY1A1	Guanylate cyclase soluble subunit alpha-1	77.452	27	19.1613	22.1909	3.02961	0.0112093	0.02875
1147	Q9Y6M4	CSNK1G3	Casein kinase I isoform gamma-3	51.389	5	9.69721	12.7263	3.02913	0.0170232	0.0362703
1148	O95810	CAVIN2	Caveolae-associated protein 2	47.173	11	20.869	23.8961	3.02707	0.00318105	0.0166859
1149	O15212	PFDN6	Prefoldin subunit 6	14.58	3	15.2703	18.2917	3.02139	0.0238122	0.044384
1150	O95757	HSPA4L	Heat shock 70 kDa protein 4L	94.515	11	13.6439	16.664	3.02007	0.0490445	0.0743312
1151	Q9Y3C6	PPIL1	Peptidyl-prolyl cis-trans isomerase-like 1	18.235	3	10.9422	13.9618	3.01961	0.0439309	0.0683866
1152	P31751	AKT2	RAC-beta serine/threonine-protein kinase	55.769	16	15.9825	18.9981	3.01565	0.00216212	0.0154387
1153	Q13033	STRN3	Striatin-3	87.21	5	11.0109	14.0254	3.0145	0.0422678	0.066388
1154	P40306	PSMB10	Proteasome subunit beta type-10	28.935	5	16.4814	19.4956	3.01424	0.00222526	0.0154387
1155	P09493	TPM1	Tropomyosin alpha-1 chain	32.708	6	19.556	22.5691	3.01304	0.00487158	0.0193813
1156	P37802	TAGLN2	Transgelin-2	22.391	9	21.5877	24.6003	3.01258	0.000192322	0.0106266
1157	Q15813	TBCE	Tubulin-specific chaperone E	59.348	11	14.7441	17.7539	3.00973	0.0355279	0.0586922
1158	Q9NTX5	ECHDC1	Ethylmalonyl-CoA decarboxylase	33.697	4	13.3483	16.3572	3.00895	0.00863615	0.0251959
1159	Q03154	ACY1	Aminoacylase-1	45.886	8	13.4698	16.4743	3.00454	0.0155371	0.0345807
1160	Q15274	QPRT	Nicotinate-nucleotide pyrophosphorylase [carboxylating]	30.845	3	10.9913	13.9909	2.99961	0.0249	0.0456414
1161	P34896	SHMT1	Serine hydroxymethyltransferase, cytosolic	53.083	13	15.8072	18.8053	2.99812	0.0383531	0.0619521
1162	O43237	DYNC1LI2	Cytoplasmic dynein 1 light intermediate chain 2	54.101	10	14.4844	17.4772	2.99279	0.0329655	0.0556745
1163	Q8N490	PNKD	Probable hydrolase PNKD	42.875	6	15.6627	18.6518	2.98909	0.000844676	0.0140819
1164	Q13618	CUL3	Cullin-3	88.931	20	16.9286	19.9127	2.98412	0.00132856	0.0151016
1165	Q15382	RHEB	GTP-binding protein Rheb	20.497	3	18.2285	21.211	2.98246	0.0048095	0.0191995
1166	P00918	CA2	Carbonic anhydrase 2	29.243	8	21.151	24.1326	2.98159	0.000585235	0.0130041
1167	P25116	F2R	Proteinase-activated receptor 1	47.442	3	14.8887	17.8622	2.97349	0.049681	0.0750954
1168	Q5T0F9	CC2D1B	Coiled-coil and C2 domain-containing protein 1B	94.224	14	16.0305	19.0038	2.97322	0.0051	0.0196858
1169	P46926	GNPDA1	Glucosamine-6-phosphate isomerase 1	32.669	6	14.5496	17.5214	2.97184	0.0467746	0.071981
1170	Q01433	AMPD2	AMP deaminase 2	100.69	21	19.5977	22.5664	2.96875	0.00256041	0.0155088
1171	Q92747	ARPC1A	Actin-related protein 2/3 complex subunit 1A	41.57	7	15.8317	18.7994	2.96773	0.00500714	0.0195616
1172	O60268	KIAA0513	Uncharacterized protein KIAA0513	46.639	12	17.5318	20.4988	2.96701	0.00391787	0.0176306
1173	Q9UIA9	XPO7	Exportin-7	123.908	24	18.0256	20.9856	2.95997	0.00642037	0.021645
1174	Q8TCT8	SPPL2A	Signal peptide peptidase-like 2A	58.144	2	14.2437	17.2034	2.95973	0.013605	0.0318604
1175	Q02153	GUCY1B1	Guanylate cyclase soluble subunit beta-1	70.514	23	18.3777	21.3361	2.95841	0.00454716	0.0187732
1176	Q9H9Q2	COPS7B	COP9 signalosome complex subunit 7b	29.622	6	15.6625	18.6194	2.95682	0.0115704	0.0292686
1177	O43182	ARHGAP6	Rho GTPase-activating protein 6	105.948	15	18.5061	21.462	2.95584	0.0127236	0.0307585
1178	O15013	ARHGEF10	Rho guanine nucleotide exchange factor 10	151.614	10	10.1325	13.0877	2.95516	0.0320974	0.0544445
1179	Q9Y2Q0	ATP8A1	Phospholipid-transporting ATPase IA	131.369	32	18.4631	21.4156	2.95252	0.0163046	0.0354328
1180	O60841	EIF5B	Eukaryotic translation initiation factor 5B	138.829	22	17.086	20.037	2.951	0.0211753	0.0410492
1181	Q9NSD9	FARSB	Phenylalanine--tRNA ligase beta subunit	66.117	10	16.9491	19.8966	2.94751	0.0049681	0.0195221
1182	Q13363	CTBP1	C-terminal-binding protein 1	47.535	8	14.968	17.9153	2.94737	0.00106933	0.0143356
1183	P16152	CBR1	Carbonyl reductase [NADPH] 1	30.375	11	17.9384	20.8843	2.94591	0.00179804	0.015136
1184	Q9Y3B8	REXO2	Oligoribonuclease, mitochondrial	26.833	4	15.3238	18.2694	2.94557	0.0180426	0.0374346
1185	Q8NC42	RNF149	E3 ubiquitin-protein ligase RNF149	43.163	2	10.9999	13.9449	2.94499	0.0400498	0.0637921
1186	P16885	PLCG2	1-phosphatidylinositol 4,5-bisphosphate phosphodiesterase gamma-2	147.873	31	18.4003	21.3396	2.93935	0.00464708	0.0189843
1187	Q9UNS2	COPS3	COP9 signalosome complex subunit 3	47.874	9	15.8562	18.7955	2.93932	0.00162387	0.015136
1188	Q9BUF5	TUBB6	Tubulin beta-6 chain	49.856	7	13.1576	16.0963	2.93873	0.0380417	0.0616594
1189	Q96GG9	DCUN1D1	DCN1-like protein 1	30.122	6	15.1509	18.0859	2.93498	0.000407211	0.0119321
1190	Q15080	NCF4	Neutrophil cytosol factor 4	39.031	2	10.7031	13.6345	2.93147	0.043721	0.0681509
1191	Q99961	SH3GL1	Endophilin-A2	41.49	6	15.9335	18.8603	2.92684	0.0435843	0.0680286
1192	Q05655	PRKCD	Protein kinase C delta type	77.506	14	17.8241	20.7485	2.92432	0.00661455	0.0219709
1193	Q8NG06	TRIM58	E3 ubiquitin-protein ligase TRIM58	54.766	11	16.5491	19.4732	2.92408	0.0205438	0.0403611
1194	O60493	SNX3	Sorting nexin-3	18.762	3	15.43	18.3533	2.92329	0.0257099	0.0465019
1195	Q96AX2	RAB37	Ras-related protein Rab-37	24.815	10	19.3636	22.2855	2.9218	0.0212207	0.0411137
1196	Q9NVG8	TBC1D13	TBC1 domain family member 13	46.555	13	16.8342	19.752	2.91779	0.0047798	0.0191851
1197	P61106	RAB14	Ras-related protein Rab-14	23.898	9	18.8699	21.787	2.91715	0.00406865	0.0179628
1198	O15067	PFAS	Phosphoribosylformylglycinamidine synthase	144.738	19	16.8641	19.7808	2.91668	0.00424453	0.0182257
1199	Q00796	SORD	Sorbitol dehydrogenase	38.324	7	15.4181	18.3338	2.91575	0.0344524	0.0573285
1200	P10398	ARAF	Serine/threonine-protein kinase A-Raf	67.586	13	15.3237	18.238	2.91425	0.0487439	0.0740359
1201	Q13576	IQGAP2	Ras GTPase-activating-like protein IQGAP2	180.581	44	21.0101	23.9167	2.90652	0.00219518	0.0154387
1202	Q9H008	LHPP	Phospholysine phosphohistidine inorganic pyrophosphate phosphatase	29.163	2	13.8649	16.7698	2.90487	0.0241668	0.0447774
1203	Q5BKX5	ACTMAP	Actin maturation protease	37.777	2	10.0018	12.9065	2.90471	0.023297	0.043757
1204	Q14240	EIF4A2	Eukaryotic initiation factor 4A-II	46.403	9	16.9029	19.8051	2.90224	0.005165	0.0198494
1205	Q7L1W4	LRRC8D	Volume-regulated anion channel subunit LRRC8D	98.2	18	15.2077	18.1069	2.89926	0.0301217	0.051972
1206	P15374	UCHL3	Ubiquitin carboxyl-terminal hydrolase isozyme L3	26.18	5	15.6313	18.5297	2.89832	0.0254636	0.0461907
1207	Q96DX4	RSPRY1	RING finger and SPRY domain-containing protein 1	64.18	2	10.0774	12.9726	2.8952	0.0101693	0.0272193
1208	O95834	EML2	Echinoderm microtubule-associated protein-like 2	70.68	17	18.3029	21.1975	2.89462	0.00255423	0.0155088
1209	P49902	NT5C2	Cytosolic purine 5'-nucleotidase	64.972	12	16.5939	19.4869	2.89295	0.00178558	0.015136
1210	O75962	TRIO	Triple functional domain protein	346.905	13	10.8186	13.7112	2.89263	0.0370357	0.0604527
1211	Q9NX57	RAB20	Ras-related protein Rab-20	26.276	10	16.339	19.2302	2.89116	0.001079	0.0143356
1212	P50402	EMD	Emerin	28.994	5	14.9171	17.808	2.89092	0.0441957	0.0687179
1213	P49840	GSK3A	Glycogen synthase kinase-3 alpha	50.98	13	16.2603	19.1509	2.89056	0.000385994	0.0119321
1214	Q9UDY2	TJP2	Tight junction protein ZO-2	133.958	24	18.4599	21.3503	2.89045	0.0104095	0.0275461
1215	Q96CN4	EVI5L	EVI5-like protein	91.376	6	11.0111	13.8888	2.87773	0.0151796	0.034055
1216	O43516	WIPF1	WAS/WASL-interacting protein family member 1	51.258	9	20.1816	23.0435	2.86189	0.00329997	0.0167925
1217	P48147	PREP	Prolyl endopeptidase	80.699	20	17.4928	20.3531	2.86034	0.00639087	0.021645
1218	P02730	SLC4A1	Band 3 anion transport protein	101.795	15	19.6355	22.4912	2.85579	0.023832	0.044384
1219	Q9UNF0	PACSIN2	Protein kinase C and casein kinase substrate in neurons protein 2	55.736	11	19.7203	22.5742	2.85396	0.000926168	0.0143356
1220	Q13325	IFIT5	Interferon-induced protein with tetratricopeptide repeats 5	55.845	8	13.9369	16.7835	2.84663	0.0228024	0.0430622
1221	O15439	ABCC4	ATP-binding cassette sub-family C member 4	149.528	20	17.978	20.8199	2.84194	0.00818785	0.0246221
1222	P11169	SLC2A3	Solute carrier family 2, facilitated glucose transporter member 3	53.925	6	18.8166	21.6531	2.83655	0.00154209	0.015136
1223	Q9Y587	AP4S1	AP-4 complex subunit sigma-1	17.005	4	13.2404	16.0761	2.8357	0.0210533	0.0409674
1224	Q9BRF8	CPPED1	Serine/threonine-protein phosphatase CPPED1	35.55	5	13.3928	16.223	2.83023	0.00764012	0.0237247
1225	P38606	ATP6V1A	V-type proton ATPase catalytic subunit A	68.301	15	17.9119	20.7398	2.82783	0.00423975	0.0182257
1226	P53007	SLC25A1	Tricarboxylate transport protein, mitochondrial	34.012	2	10.5598	13.3804	2.82062	0.0469862	0.0721169
1227	P02686	MBP	Myelin basic protein	33.117	4	17.5145	20.3333	2.81881	0.00566331	0.0205721
1228	Q6P3S6	FBXO42	F-box only protein 42	77.84	3	10.6629	13.4804	2.8176	0.0029838	0.0163629
1229	Q12959	DLG1	Disks large homolog 1	100.456	14	16.2042	19.0215	2.81735	0.00130269	0.0151016
1230	Q12851	MAP4K2	Mitogen-activated protein kinase kinase kinase kinase 2	91.559	11	15.8788	18.6945	2.81568	0.00932889	0.0263039
1231	Q9UIQ6	LNPEP	Leucyl-cystinyl aminopeptidase	117.35	19	17.0459	19.8586	2.81265	0.00192482	0.0151617
1232	Q8NBF2	NHLRC2	NHL repeat-containing protein 2	79.446	14	18.4484	21.2532	2.80476	0.00536723	0.0201402
1233	Q9UNE7	STUB1	E3 ubiquitin-protein ligase CHIP	34.854	8	14.9464	17.7486	2.80215	0.0442028	0.0687179
1234	P04424	ASL	Argininosuccinate lyase	51.66	14	17.336	20.1356	2.79967	0.00269358	0.0158955
1235	Q9NPQ8	RIC8A	Synembryn-A	59.708	14	16.7732	19.5722	2.79901	0.00164358	0.015136
1236	Q9UM54	MYO6	Unconventional myosin-VI	149.694	4	10.6762	13.4749	2.79871	0.0263015	0.0471981
1237	Q6GQQ9	OTUD7B	OTU domain-containing protein 7B	92.525	3	10.2682	13.0638	2.79556	0.00849278	0.025007
1238	Q9UHW9	SLC12A6	Solute carrier family 12 member 6	127.62	4	10.1272	12.9221	2.79488	0.00196598	0.015194
1239	P06753	TPM3	Tropomyosin alpha-3 chain	32.95	5	21.4289	24.223	2.79417	0.00108921	0.0143356
1240	Q8NEU8	APPL2	DCC-interacting protein 13-beta	74.493	18	19.0234	21.8158	2.79238	0.0124738	0.0305225
1241	O14933	UBE2L6	Ubiquitin/ISG15-conjugating enzyme E2 L6	17.768	3	13.9618	16.7501	2.7883	0.0270882	0.0481639
1242	Q9NX63	CHCHD3	MICOS complex subunit MIC19	26.152	2	10.6738	13.4614	2.78758	0.0217315	0.0417159
1243	Q684P5	RAP1GAP2	Rap1 GTPase-activating protein 2	80.056	15	18.4214	21.2087	2.78723	0.0128328	0.0308829
1244	Q92900	UPF1	Regulator of nonsense transcripts 1	124.346	23	16.4758	19.2623	2.78645	0.00592461	0.0210539
1245	Q9NZQ3	NCKIPSD	NCK-interacting protein with SH3 domain	78.961	21	17.1861	19.9721	2.78597	0.0142656	0.0327155
1246	Q70IA6	MOB2	MOB kinase activator 2	26.927	5	15.9025	18.688	2.78555	0.033645	0.0564945
1247	O95373	IPO7	Importin-7	119.517	14	18.4335	21.2054	2.77195	0.00338158	0.0168743
1248	Q9Y262	EIF3L	Eukaryotic translation initiation factor 3 subunit L	66.726	15	17.6388	20.4078	2.76894	0.0147014	0.0333999
1249	Q13200	PSMD2	26S proteasome non-ATPase regulatory subunit 2	100.201	31	18.0342	20.7993	2.76514	0.00961258	0.0266486
1250	P51665	PSMD7	26S proteasome non-ATPase regulatory subunit 7	37.025	10	16.6413	19.3944	2.75303	0.0040438	0.0179036
1251	P09960	LTA4H	Leukotriene A-4 hydrolase	69.285	19	18.367	21.1158	2.74881	0.00104253	0.0143356
1252	Q13464	ROCK1	Rho-associated protein kinase 1	158.178	37	18.6577	21.4047	2.74703	0.0132975	0.0316013
1253	Q92734	TFG	Protein TFG	43.448	2	15.7841	18.5308	2.74665	0.00524192	0.0199262
1254	Q6P9B6	MEAK7	MTOR-associated protein MEAK7	50.996	6	16.8719	19.6185	2.74654	0.00331291	0.0168095
1255	P49589	CARS1	Cysteine--tRNA ligase, cytoplasmic	85.474	20	17.4371	20.1807	2.74361	0.00116568	0.0145578
1256	O60749	SNX2	Sorting nexin-2	58.471	16	17.4695	20.207	2.73755	0.00551277	0.0202735
1257	P61221	ABCE1	ATP-binding cassette sub-family E member 1	67.315	12	16.5056	19.2428	2.73722	0.00171139	0.015136
1258	Q99417	MYCBP	c-Myc-binding protein	11.963	4	15.3729	18.11	2.73711	0.0202358	0.0400482
1259	P54725	RAD23A	UV excision repair protein RAD23 homolog A	39.609	3	15.9388	18.6756	2.73675	0.0266299	0.0476151
1260	Q5W111	SPRYD7	SPRY domain-containing protein 7	21.664	2	12.3675	15.1031	2.73561	0.0496993	0.0750954
1261	P48449	LSS	Lanosterol synthase	83.308	3	10.8106	13.5457	2.73514	0.0139589	0.0323002
1262	Q9NRB3	CHST12	Carbohydrate sulfotransferase 12	48.415	3	12.0809	14.8142	2.73334	0.049439	0.0747993
1263	O75083	WDR1	WD repeat-containing protein 1	66.194	19	23.509	26.2384	2.72936	0.00174317	0.015136
1264	P78344	EIF4G2	Eukaryotic translation initiation factor 4 gamma 2	102.363	14	17.5043	20.2324	2.72816	0.0182633	0.0377893
1265	Q06124	PTPN11	Tyrosine-protein phosphatase non-receptor type 11	68.012	20	17.6591	20.3832	2.72415	0.00188239	0.015136
1266	Q03518	TAP1	Antigen peptide transporter 1	80.967	2	10.3489	13.0692	2.72031	0.0469656	0.0721169
1267	O43399	TPD52L2	Tumor protein D54	22.237	5	17.983	20.6984	2.7154	0.00938448	0.0263852
1268	O95248	SBF1	Myotubularin-related protein 5	208.446	14	12.741	15.4549	2.71391	0.034625	0.0575721
1269	Q16531	DDB1	DNA damage-binding protein 1	126.97	28	19.2409	21.952	2.71105	0.00345327	0.0168743
1270	Q9UJ68	MSRA	Mitochondrial peptide methionine sulfoxide reductase	26.131	3	16.1843	18.8835	2.69925	0.00244219	0.0154958
1271	Q5VZ89	DENND4C	DENN domain-containing protein 4C	212.714	24	15.9537	18.6507	2.69697	0.00615474	0.0212295
1272	Q6PKG0	LARP1	La-related protein 1	123.512	13	14.6593	17.3498	2.69058	0.0310763	0.0531502
1273	Q13561	DCTN2	Dynactin subunit 2	44.23	12	17.8883	20.5784	2.69007	0.00892298	0.0256062
1274	Q9GZP4	PITHD1	PITH domain-containing protein 1	24.177	8	15.8916	18.5802	2.68849	0.00106819	0.0143356
1275	Q01813	PFKP	ATP-dependent 6-phosphofructokinase, platelet type	85.598	20	20.8449	23.5332	2.68826	0.0192602	0.0390152
1276	Q96CN7	ISOC1	Isochorismatase domain-containing protein 1	32.237	9	18.1777	20.8654	2.68767	0.000746105	0.0139801
1277	P21399	ACO1	Cytoplasmic aconitate hydratase	98.403	18	17.7796	20.467	2.68745	0.000867581	0.014151
1278	Q14008	CKAP5	Cytoskeleton-associated protein 5	225.499	56	19.7861	22.4722	2.68609	0.00449087	0.018673
1279	Q07960	ARHGAP1	Rho GTPase-activating protein 1	50.435	13	19.4414	22.1163	2.67495	0.00283009	0.0160846
1280	Q9NP72	RAB18	Ras-related protein Rab-18	22.977	9	18.9122	21.5787	2.66646	0.00596692	0.021054
1281	Q8NBQ5	HSD17B11	Estradiol 17-beta-dehydrogenase 11	32.935	2	10.4366	13.0987	2.66214	0.0422299	0.0663591
1282	Q14155	ARHGEF7	Rho guanine nucleotide exchange factor 7	90.013	11	14.6119	17.2706	2.65868	0.0158139	0.0348859
1283	Q9UBW5	BIN2	Bridging integrator 2	61.877	12	21.3002	23.9464	2.64624	0.00309606	0.0166182
1284	P48506	GCLC	Glutamate--cysteine ligase catalytic subunit	72.768	14	15.6856	18.3247	2.63907	0.000507131	0.0127473
1285	Q8IYS1	PM20D2	Xaa-Arg dipeptidase	47.777	3	11.1194	13.7543	2.63488	0.0430546	0.0674426
1286	Q01518	CAP1	Adenylyl cyclase-associated protein 1	51.9	24	23.4003	26.0341	2.63375	0.00218007	0.0154387
1287	P28062	PSMB8	Proteasome subunit beta type-8	30.354	7	18.1351	20.7676	2.63249	0.00214922	0.0154387
1288	Q53GL0	PLEKHO1	Pleckstrin homology domain-containing family O member 1	46.234	12	16.3138	18.9326	2.61885	0.00375509	0.0173578
1289	Q7RTR2	NLRC3	NLR family CARD domain-containing protein 3	114.659	2	10.8341	13.4522	2.61805	0.00597462	0.021054
1290	Q13094	LCP2	Lymphocyte cytosolic protein 2	60.188	10	18.6698	21.2873	2.61748	0.00600786	0.0210852
1291	Q99952	PTPN18	Tyrosine-protein phosphatase non-receptor type 18	50.482	7	15.7551	18.3719	2.61681	0.00104527	0.0143356
1292	Q99426	TBCB	Tubulin-folding cofactor B	27.325	5	17.7271	20.3417	2.6146	0.00169863	0.015136
1293	Q9Y450	HBS1L	HBS1-like protein	75.475	12	15.2218	17.832	2.61022	0.0469472	0.0721169
1294	Q92499	DDX1	ATP-dependent RNA helicase DDX1	82.434	20	17.5505	20.1595	2.60897	0.0109398	0.028382
1295	P15531	NME1	Nucleoside diphosphate kinase A	17.153	3	17.7209	20.3286	2.60766	0.000509742	0.0127473
1296	Q12974	PTP4A2	Protein tyrosine phosphatase type IVA 2	19.126	5	14.8158	17.4179	2.60212	0.045295	0.0700862
1297	P16109	SELP	P-selectin	90.835	17	21.3066	23.9083	2.60172	0.00158486	0.015136
1298	P36959	GMPR	GMP reductase 1	37.419	10	18.7198	21.3197	2.59991	0.00108593	0.0143356
1299	Q99487	PAFAH2	Platelet-activating factor acetylhydrolase 2, cytoplasmic	44.036	3	10.6609	13.2599	2.59899	0.0351957	0.0583401
1300	P61758	VBP1	Prefoldin subunit 3	22.624	5	16.198	18.7967	2.59875	0.00378817	0.0173578
1301	O43747	AP1G1	AP-1 complex subunit gamma-1	91.353	10	16.3834	18.9815	2.59805	0.00963297	0.0266598
1302	Q9NTK5	OLA1	Obg-like ATPase 1	44.741	17	18.5885	21.1856	2.59706	0.00163249	0.015136
1303	Q5TA50	CPTP	Ceramide-1-phosphate transfer protein	24.364	2	10.7282	13.3186	2.59033	0.0178168	0.037151
1304	Q9H425	C1orf198	Uncharacterized protein C1orf198	36.346	10	18.3913	20.9799	2.58865	0.0108198	0.028164
1305	Q14162	SCARF1	Scavenger receptor class F member 1	87.388	12	16.2519	18.8362	2.58429	0.0140806	0.0324842
1306	P18440	NAT1	Arylamine N-acetyltransferase 1	33.898	4	13.6471	16.2265	2.5794	0.0157007	0.0347282
1307	Q15771	RAB30	Ras-related protein Rab-30	23.057	4	16.9436	19.5183	2.57472	0.0480784	0.0732482
1308	P60900	PSMA6	Proteasome subunit alpha type-6	27.398	10	19.3568	21.9302	2.57335	0.00303298	0.0164374
1309	Q14289	PTK2B	Protein-tyrosine kinase 2-beta	115.875	18	16.3222	18.8929	2.57071	0.0142784	0.0327155
1310	Q92686	NRGN	Neurogranin	7.616	2	19.0401	21.6095	2.56945	0.00363865	0.017285
1311	P31321	PRKAR1B	cAMP-dependent protein kinase type I-beta regulatory subunit	43.071	6	16.7656	19.3267	2.56114	0.00214724	0.0154387
1312	Q99439	CNN2	Calponin-2	33.699	9	19.68	22.2326	2.55262	0.00498643	0.0195433
1313	Q9H3G5	CPVL	Probable serine carboxypeptidase CPVL	54.163	3	11.0947	13.6396	2.54494	0.0475029	0.0724948
1314	P34932	HSPA4	Heat shock 70 kDa protein 4	94.333	23	19.085	21.6295	2.54451	0.0044539	0.0186073
1315	Q13177	PAK2	Serine/threonine-protein kinase PAK 2	58.044	16	18.1465	20.6905	2.54404	0.00229557	0.0154577
1316	P17858	PFKL	ATP-dependent 6-phosphofructokinase, liver type	85.018	20	19.8473	22.3912	2.54398	0.00419392	0.0181992
1317	P43034	PAFAH1B1	Platelet-activating factor acetylhydrolase IB subunit beta	46.639	16	19.0657	21.6056	2.53991	0.000459061	0.0124586
1318	Q8N392	ARHGAP18	Rho GTPase-activating protein 18	74.977	21	20.4877	23.0263	2.53858	0.00442181	0.0185844
1319	Q16851	UGP2	UTP--glucose-1-phosphate uridylyltransferase	56.942	18	20.9207	23.4576	2.53691	0.00273684	0.0159044
1320	Q68D91	MBLAC2	Acyl-coenzyme A thioesterase MBLAC2	31.372	4	13.8811	16.4178	2.53667	0.000578549	0.0130041
1321	Q9BYI3	HYCC1	Hyccin	57.628	5	14.1514	16.6878	2.53647	0.0172044	0.0364829
1322	P00491	PNP	Purine nucleoside phosphorylase	32.118	15	22.2728	24.806	2.53327	0.00134208	0.0151016
1323	P23528	CFL1	Cofilin-1	18.501	13	22.3632	24.8888	2.52552	0.00104109	0.0143356
1324	Q8N128	FAM177A1	Protein FAM177A1	23.756	5	18.2946	20.8201	2.52543	0.0145255	0.0331078
1325	P55212	CASP6	Caspase-6	33.308	10	17.4525	19.9762	2.52377	0.00525787	0.0199652
1326	P57737	CORO7	Coronin-7	100.607	9	15.2906	17.8135	2.52292	0.037022	0.0604527
1327	P36871	PGM1	Phosphoglucomutase-1	61.45	19	20.2029	22.7254	2.52252	0.004605	0.0189558
1328	Q8N3D4	EHBP1L1	EH domain-binding protein 1-like protein 1	161.858	28	17.7682	20.2893	2.52109	0.0043444	0.0183936
1329	P17980	PSMC3	26S proteasome regulatory subunit 6A	49.204	15	17.5941	20.1115	2.51733	0.00832684	0.0247856
1330	Q00577	PURA	Transcriptional activator protein Pur-alpha	34.908	3	15.6711	18.1863	2.51523	0.0343803	0.0572544
1331	Q15008	PSMD6	26S proteasome non-ATPase regulatory subunit 6	45.533	15	17.4613	19.9758	2.51446	0.00520475	0.0198494
1332	Q9H939	PSTPIP2	Proline-serine-threonine phosphatase-interacting protein 2	38.858	14	18.5369	21.0512	2.51431	0.0020741	0.0154387
1333	Q8IXJ6	SIRT2	NAD-dependent protein deacetylase sirtuin-2	43.182	9	16.4189	18.9332	2.51431	0.00930251	0.0262859
1334	Q9UNZ2	NSFL1C	NSFL1 cofactor p47	40.571	12	18.3721	20.8855	2.51341	0.00698023	0.0224821
1335	Q8IZ83	ALDH16A1	Aldehyde dehydrogenase family 16 member A1	85.127	16	18.5839	21.0944	2.51046	0.00297673	0.0163629
1336	Q9Y613	FHOD1	FH1/FH2 domain-containing protein 1	126.554	30	20.1913	22.7013	2.51008	0.00358393	0.0171645
1337	Q13303	KCNAB2	Voltage-gated potassium channel subunit beta-2	41	3	15.5072	18.0159	2.5087	8.45551e-05	0.00822299
1338	O00231	PSMD11	26S proteasome non-ATPase regulatory subunit 11	47.464	13	18.4089	20.9156	2.50675	0.00632718	0.0215688
1339	Q9NR45	NANS	Sialic acid synthase	40.31	7	16.8161	19.3224	2.50627	0.000185627	0.0106266
1340	P42768	WAS	Actin nucleation-promoting factor WAS	52.912	11	19.5399	22.0372	2.49723	0.00122891	0.0149267
1341	Q8IUI8	CRLF3	Cytokine receptor-like factor 3	49.769	9	18.3399	20.8336	2.49375	0.0130134	0.0311628
1342	O15511	ARPC5	Actin-related protein 2/3 complex subunit 5	16.321	5	20.5085	22.9996	2.49115	0.000817918	0.0140819
1343	Q13045	FLII	Protein flightless-1 homolog	144.753	28	19.043	21.5341	2.49114	0.00534564	0.0201022
1344	Q9GZZ1	NAA50	N-alpha-acetyltransferase 50	19.399	5	14.7964	17.2861	2.48971	0.038523	0.0621231
1345	P61086	UBE2K	Ubiquitin-conjugating enzyme E2 K	22.407	7	19.01	21.4987	2.48862	0.00599142	0.0210811
1346	P21281	ATP6V1B2	V-type proton ATPase subunit B, brain isoform	56.5	13	18.3797	20.8675	2.48783	0.00816338	0.0246221
1347	Q96II8	LRCH3	DISP complex protein LRCH3	86.085	5	10.3847	12.8704	2.48562	0.0288489	0.0503244
1348	Q15746	MYLK	Myosin light chain kinase, smooth muscle	210.717	33	20.399	22.8813	2.48234	0.00324071	0.0167848
1349	Q9UN19	DAPP1	Dual adapter for phosphotyrosine and 3-phosphotyrosine and 3-phosphoinositide	32.192	10	17.7198	20.2017	2.4819	0.0085057	0.0250242
1350	P05771	PRKCB	Protein kinase C beta type	76.869	19	18.8804	21.3621	2.4817	0.00249914	0.0154958
1351	Q16181	SEPTIN7	Septin-7	50.682	14	19.3898	21.8686	2.47877	0.00347176	0.0168743
1352	P52788	SMS	Spermine synthase	41.267	5	16.0684	18.5439	2.47549	0.0494003	0.0747725
1353	P48507	GCLM	Glutamate--cysteine ligase regulatory subunit	30.726	7	18.5383	21.0116	2.47323	0.00555725	0.0203512
1354	Q8NCE2	MTMR14	Myotubularin-related protein 14	72.203	11	15.1247	17.5967	2.47203	0.00148717	0.015136
1355	Q8WUH2	TGFBRAP1	Transforming growth factor-beta receptor-associated protein 1	97.158	4	10.2792	12.7493	2.47001	0.0238336	0.044384
1356	Q9Y266	NUDC	Nuclear migration protein nudC	38.244	8	17.2926	19.761	2.46836	0.0060502	0.0211107
1357	Q8N335	GPD1L	Glycerol-3-phosphate dehydrogenase 1-like protein	38.418	9	16.5225	18.9906	2.4681	7.19814e-05	0.00763659
1358	P16930	FAH	Fumarylacetoacetase	46.374	13	19.1286	21.5901	2.46158	0.00214694	0.0154387
1359	P35813	PPM1A	Protein phosphatase 1A	42.449	13	18.918	21.3782	2.46023	0.00250622	0.0154958
1360	Q9NYL9	TMOD3	Tropomodulin-3	39.594	12	18.6895	21.1465	2.45705	0.00778054	0.0239362
1361	Q9Y2S2	CRYL1	Lambda-crystallin homolog	35.417	6	17.6902	20.1469	2.45668	0.0121029	0.0299876
1362	Q8N9U0	TC2N	Tandem C2 domains nuclear protein	55.283	11	18.3695	20.8259	2.45639	0.00722603	0.0228736
1363	Q9ULA0	DNPEP	Aspartyl aminopeptidase	53.412	10	16.7851	19.2387	2.45357	0.000878153	0.0142116
1364	O14966	RAB29	Ras-related protein Rab-7L1	23.152	5	14.4731	16.925	2.45181	0.0245884	0.0452872
1365	Q04760	GLO1	Lactoylglutathione lyase	20.778	4	17.6904	20.1419	2.45153	0.000803526	0.0140819
1366	P48637	GSS	Glutathione synthetase	52.387	10	18.0087	20.4601	2.45148	0.00102527	0.0143356
1367	O00442	RTCA	RNA 3'-terminal phosphate cyclase	39.335	7	16.3463	18.797	2.45076	0.00209435	0.0154387
1368	Q8IVT5	KSR1	Kinase suppressor of Ras 1	102.161	8	13.9295	16.3799	2.45034	0.047445	0.0724948
1369	Q92598	HSPH1	Heat shock protein 105 kDa	96.865	28	18.3576	20.807	2.44935	0.00866882	0.0251999
1370	Q9H2G2	SLK	STE20-like serine/threonine-protein kinase	142.697	30	18.3133	20.7574	2.44408	0.00209459	0.0154387
1371	Q9UNF1	MAGED2	Melanoma-associated antigen D2	64.954	7	17.4241	19.8649	2.44081	0.00187932	0.015136
1372	O14980	XPO1	Exportin-1	123.387	28	18.4345	20.8753	2.44075	0.00315123	0.0166859
1373	Q9NQW7	XPNPEP1	Xaa-Pro aminopeptidase 1	69.92	19	18.9374	21.3776	2.44023	0.00228518	0.0154577
1374	Q10567	AP1B1	AP-1 complex subunit beta-1	104.607	11	18.1335	20.5592	2.42579	0.0217335	0.0417159
1375	P09486	SPARC	SPARC	34.634	9	18.2806	20.7047	2.42411	0.00643102	0.021645
1376	Q13098	GPS1	COP9 signalosome complex subunit 1	55.537	11	17.82	20.2401	2.42004	0.00709349	0.0226382
1377	P26447	S100A4	Protein S100-A4	11.728	3	18.9369	21.3561	2.41922	0.00100048	0.0143356
1378	P05161	ISG15	Ubiquitin-like protein ISG15	17.886	5	14.8429	17.2573	2.41432	0.0259096	0.046709
1379	P61160	ACTR2	Actin-related protein 2	44.762	10	21.1709	23.5812	2.41027	0.00105167	0.0143356
1380	P54727	RAD23B	UV excision repair protein RAD23 homolog B	43.172	8	19.0677	21.4778	2.41018	0.00751709	0.0234975
1381	Q6P3W7	SCYL2	SCY1-like protein 2	103.711	14	16.6048	19.0135	2.40868	0.00890246	0.0255893
1382	P62495	ETF1	Eukaryotic peptide chain release factor subunit 1	49.03	14	19.1018	21.5084	2.40657	0.0027165	0.0159044
1383	P55209	NAP1L1	Nucleosome assembly protein 1-like 1	45.374	6	21.5287	23.9348	2.40611	0.00156416	0.015136
1384	Q3ZCW2	LGALSL	Galectin-related protein	18.987	5	20.8243	23.2287	2.40445	0.00122863	0.0149267
1385	P42224	STAT1	Signal transducer and activator of transcription 1-alpha/beta	87.333	19	18.3889	20.7888	2.39995	0.00205097	0.0154088
1386	Q9H2K8	TAOK3	Serine/threonine-protein kinase TAO3	105.405	18	18.3877	20.7866	2.39888	0.00567845	0.0205802
1387	P61421	ATP6V0D1	V-type proton ATPase subunit d 1	40.329	6	16.0073	18.4059	2.39868	0.0025229	0.0154958
1388	P06730	EIF4E	Eukaryotic translation initiation factor 4E	25.098	5	17.3101	19.7086	2.39851	0.00607687	0.0211219
1389	P41226	UBA7	Ubiquitin-like modifier-activating enzyme 7	111.695	24	20.6602	23.0584	2.39822	0.00585329	0.0209021
1390	Q9BX10	GTPBP2	GTP-binding protein 2	65.767	15	18.7226	21.119	2.39636	0.00405098	0.0179072
1391	Q5JSH3	WDR44	WD repeat-containing protein 44	101.369	38	20.9844	23.379	2.39455	0.0037853	0.0173578
1392	Q9UKG1	APPL1	DCC-interacting protein 13-alpha	79.664	17	18.3237	20.7134	2.38963	0.0018362	0.015136
1393	Q9NY33	DPP3	Dipeptidyl peptidase 3	82.589	15	18.7542	21.1433	2.38907	0.00223141	0.0154387
1394	P12081	HARS1	Histidine--tRNA ligase, cytoplasmic	57.411	12	17.3957	19.7846	2.38891	0.00538877	0.0201559
1395	O75822	EIF3J	Eukaryotic translation initiation factor 3 subunit J	29.063	7	17.3081	19.6954	2.38735	0.0120495	0.0299403
1396	Q9P126	CLEC1B	C-type lectin domain family 1 member B	26.595	5	19.8646	22.2472	2.3826	0.000642584	0.0130041
1397	P15121	AKR1B1	Aldo-keto reductase family 1 member B1	35.852	10	18.5103	20.8921	2.38184	0.0097221	0.0266969
1398	Q16643	DBN1	Drebrin	71.43	10	18.5445	20.9215	2.37696	0.027227	0.048289
1399	P62333	PSMC6	26S proteasome regulatory subunit 10B	44.172	11	17.906	20.2795	2.37346	0.00840775	0.0248822
1400	O00194	RAB27B	Ras-related protein Rab-27B	24.608	10	22.4601	24.8307	2.37067	0.00257259	0.0155554
1401	P30566	ADSL	Adenylosuccinate lyase	54.89	13	18.3139	20.6798	2.36596	0.0077398	0.0239024
1402	Q14204	DYNC1H1	Cytoplasmic dynein 1 heavy chain 1	532.418	125	19.3975	21.7628	2.36522	0.030512	0.0524158
1403	O75791	GRAP2	GRB2-related adapter protein 2	37.908	13	18.8542	21.2166	2.36238	0.00774801	0.0239024
1404	P26196	DDX6	Probable ATP-dependent RNA helicase DDX6	54.418	14	16.5756	18.9379	2.3623	0.00311932	0.0166182
1405	Q6IBS0	TWF2	Twinfilin-2	39.548	10	20.1105	22.4671	2.35654	0.00150027	0.015136
1406	Q9UL15	BAG5	BAG family molecular chaperone regulator 5	51.2	11	16.4276	18.784	2.35636	0.00220846	0.0154387
1407	P00338	LDHA	L-lactate dehydrogenase A chain	36.688	16	22.3801	24.736	2.35588	0.00137316	0.0151016
1408	P07195	LDHB	L-lactate dehydrogenase B chain	36.639	11	21.401	23.7566	2.35556	0.00172112	0.015136
1409	Q7KZF4	SND1	Staphylococcal nuclease domain-containing protein 1	101.999	27	19.7688	22.1228	2.35393	0.00376981	0.0173578
1410	Q6VY07	PACS1	Phosphofurin acidic cluster sorting protein 1	104.9	15	17.287	19.6397	2.35269	0.00378234	0.0173578
1411	P17612	PRKACA	cAMP-dependent protein kinase catalytic subunit alpha	40.59	3	19.6558	22.0076	2.35175	0.00136383	0.0151016
1412	Q13884	SNTB1	Beta-1-syntrophin	58.063	13	17.3649	19.7117	2.34683	0.00867062	0.0251999
1413	P34947	GRK5	G protein-coupled receptor kinase 5	67.787	14	16.4163	18.7625	2.34614	0.0088826	0.0255529
1414	P04075	ALDOA	Fructose-bisphosphate aldolase A	39.418	16	24.3372	26.6813	2.3441	0.0015903	0.015136
1415	P50570	DNM2	Dynamin-2	98.067	23	18.7367	21.0801	2.34335	0.00639985	0.021645
1416	Q9BWD1	ACAT2	Acetyl-CoA acetyltransferase, cytosolic	41.351	4	18.1164	20.459	2.34264	0.000423458	0.0119557
1417	P30101	PDIA3	Protein disulfide-isomerase A3	56.783	19	21.3925	23.7325	2.33998	0.00409779	0.0180685
1418	Q96IG2	FBXL20	F-box/LRR-repeat protein 20	48.424	9	16.1043	18.4407	2.3364	0.000588153	0.0130041
1419	Q6XQN6	NAPRT	Nicotinate phosphoribosyltransferase	57.578	10	17.9839	20.316	2.33215	0.000562847	0.0130041
1420	P62136	PPP1CA	Serine/threonine-protein phosphatase PP1-alpha catalytic subunit	37.511	16	18.6931	21.0245	2.33138	0.00143519	0.0151198
1421	P31150	GDI1	Rab GDP dissociation inhibitor alpha	50.585	14	20.5716	22.902	2.33043	0.000818258	0.0140819
1422	Q9H0X4	FAM234A	Protein FAM234A	59.661	7	17.1987	19.5266	2.32784	0.0123729	0.0303578
1423	P40763	STAT3	Signal transducer and activator of transcription 3	88.068	18	18.7604	21.0874	2.32692	0.00701391	0.0224867
1424	Q9UBC2	EPS15L1	Epidermal growth factor receptor substrate 15-like 1	94.257	17	17.2781	19.6021	2.32403	0.00786104	0.0240996
1425	Q14974	KPNB1	Importin subunit beta-1	97.172	19	19.9191	22.2429	2.32375	0.00364418	0.0172876
1426	O43776	NARS1	Asparagine--tRNA ligase, cytoplasmic	62.943	13	18.4503	20.7735	2.32322	0.0126157	0.0306529
1427	Q14012	CAMK1	Calcium/calmodulin-dependent protein kinase type 1	41.337	11	18.3569	20.6797	2.32278	0.00575519	0.020708
1428	P27105	STOM	Stomatin	31.73	13	23.4944	25.8139	2.31951	0.000273653	0.0106985
1429	P13693	TPT1	Translationally-controlled tumor protein	19.597	5	16.6694	18.9886	2.31914	0.0193281	0.0390655
1430	Q8NBS9	TXNDC5	Thioredoxin domain-containing protein 5	47.628	12	17.023	19.3404	2.31741	0.0245477	0.0452872
1431	Q9P289	STK26	Serine/threonine-protein kinase 26	46.528	8	17.4122	19.7278	2.31551	0.00872911	0.0252773
1432	Q5JQS6	GCSAML	Germinal center-associated signaling and motility-like protein	15.712	4	17.2656	19.5809	2.31534	0.000639882	0.0130041
1433	Q9BR76	CORO1B	Coronin-1B	54.239	7	18.2281	20.5392	2.31108	0.00095737	0.0143356
1434	Q16539	MAPK14	Mitogen-activated protein kinase 14	41.295	9	18.5446	20.8554	2.31074	0.00318083	0.0166859
1435	O43765	SGTA	Small glutamine-rich tetratricopeptide repeat-containing protein alpha	34.063	8	17.1254	19.4355	2.31008	0.00133558	0.0151016
1436	O95866	MPIG6B	Megakaryocyte and platelet inhibitory receptor G6b	26.162	9	22.0348	24.3444	2.30957	0.00160872	0.015136
1437	Q70J99	UNC13D	Protein unc-13 homolog D	123.284	31	21.1564	23.4647	2.30827	0.0125974	0.0306529
1438	P25325	MPST	3-mercaptopyruvate sulfurtransferase	33.181	10	18.1716	20.4782	2.30655	0.00105414	0.0143356
1439	Q9Y315	DERA	Deoxyribose-phosphate aldolase	35.231	15	17.3268	19.6306	2.30383	0.00664049	0.0220162
1440	Q16543	CDC37	Hsp90 co-chaperone Cdc37	44.467	6	17.0019	19.3028	2.30091	0.00444969	0.0186073
1441	P55072	VCP	Transitional endoplasmic reticulum ATPase	89.322	30	22.3597	24.66	2.30029	0.00334996	0.0168267
1442	O75317	USP12	Ubiquitin carboxyl-terminal hydrolase 12	42.858	7	13.7238	16.0233	2.29953	0.0212868	0.0411924
1443	Q04771	ACVR1	Activin receptor type-1	57.154	8	18.5655	20.8637	2.29822	0.00260196	0.0156255
1444	Q16881	TXNRD1	Thioredoxin reductase 1, cytoplasmic	70.876	7	17.6029	19.8998	2.29682	0.00068066	0.0132923
1445	P13716	ALAD	Delta-aminolevulinic acid dehydratase	36.294	12	19.662	21.9562	2.29416	0.00254132	0.0155088
1446	Q9UHD8	SEPTIN9	Septin-9	65.402	18	17.876	20.169	2.29299	0.00265302	0.0157518
1447	P46934	NEDD4	E3 ubiquitin-protein ligase NEDD4	149.118	20	18.1038	20.3959	2.29212	0.0163298	0.0354432
1448	P41250	GARS1	Glycine--tRNA ligase	83.167	17	19.2118	21.5024	2.29062	0.00126689	0.0151016
1449	Q3LXA3	TKFC	Triokinase/FMN cyclase	58.946	13	18.216	20.5039	2.28791	0.00260202	0.0156255
1450	Q9Y3C5	RNF11	RING finger protein 11	17.443	3	16.7806	19.0678	2.28719	0.0230346	0.0433803
1451	Q9H3U1	UNC45A	Protein unc-45 homolog A	103.077	22	19.0768	21.3639	2.28716	0.00667114	0.0220162
1452	Q9Y3I0	RTCB	RNA-splicing ligase RtcB homolog	55.209	14	17.2668	19.553	2.28617	0.00379656	0.0173578
1453	Q05397	PTK2	Focal adhesion kinase 1	119.234	17	18.1138	20.3962	2.28245	0.00545067	0.0201933
1454	P00488	F13A1	Coagulation factor XIII A chain	83.268	25	24.3959	26.6752	2.27929	0.00187569	0.015136
1455	Q9Y5S1	TRPV2	Transient receptor potential cation channel subfamily V member 2	85.981	9	15.6575	17.9359	2.27845	0.00953455	0.0266486
1456	Q9P2T1	GMPR2	GMP reductase 2	37.873	5	16.6128	18.8902	2.27747	0.000750723	0.0139801
1457	Q9UBQ7	GRHPR	Glyoxylate reductase/hydroxypyruvate reductase	35.668	12	17.3568	19.6302	2.27338	0.00863237	0.0251959
1458	Q8NB49	ATP11C	Phospholipid-transporting ATPase IG	129.48	12	16.3841	18.6572	2.27314	0.0151032	0.0339824
1459	Q5VYK3	ECPAS	Proteasome adapter and scaffold protein ECM29	204.294	31	16.5424	18.8132	2.27078	0.017225	0.0364844
1460	P13861	PRKAR2A	cAMP-dependent protein kinase type II-alpha regulatory subunit	45.52	10	16.838	19.1072	2.26918	0.0064118	0.021645
1461	P51812	RPS6KA3	Ribosomal protein S6 kinase alpha-3	83.737	18	17.0645	19.3313	2.26675	0.00601977	0.0210963
1462	P61158	ACTR3	Actin-related protein 3	47.371	12	21.7992	24.064	2.26478	0.00193549	0.0151617
1463	Q9ULV4	CORO1C	Coronin-1C	53.248	12	20.2721	22.5343	2.26223	0.00236723	0.0154877
1464	Q8IZD0	SAMD14	Sterile alpha motif domain-containing protein 14	45.056	6	16.0295	18.2876	2.2581	0.00136301	0.0151016
1465	Q9NQZ5	STARD7	StAR-related lipid transfer protein 7, mitochondrial	43.112	2	10.7624	13.0205	2.25808	0.0360421	0.0593251
1466	Q9UHY7	ENOPH1	Enolase-phosphatase E1	28.932	5	17.197	19.454	2.25696	0.0180273	0.0374346
1467	P49591	SARS1	Serine--tRNA ligase, cytoplasmic	58.778	13	19.4176	21.6737	2.25611	0.00135847	0.0151016
1468	P26639	TARS1	Threonine--tRNA ligase 1, cytoplasmic	83.436	20	19.001	21.2534	2.25242	0.0023334	0.0154877
1469	P25788	PSMA3	Proteasome subunit alpha type-3	28.435	7	18.9031	21.1544	2.25124	0.00211427	0.0154387
1470	P10155	RO60	RNA-binding protein RO60	60.67	10	16.2165	18.4659	2.24943	0.00613677	0.0211947
1471	P37837	TALDO1	Transaldolase	37.54	10	21.1029	23.3518	2.24889	0.00118146	0.0146158
1472	Q96H20	SNF8	Vacuolar-sorting protein SNF8	28.864	4	16.7525	19.0009	2.24844	0.00507879	0.0196257
1473	Q96C24	SYTL4	Synaptotagmin-like protein 4	76.022	20	21.3035	23.5519	2.24836	0.0061052	0.0211625
1474	P52209	PGD	6-phosphogluconate dehydrogenase, decarboxylating	53.139	14	20.4116	22.6579	2.24636	0.00189907	0.015136
1475	Q13126	MTAP	S-methyl-5'-thioadenosine phosphorylase	31.235	11	17.1888	19.4347	2.24583	0.00299702	0.0163948
1476	O14775	GNB5	Guanine nucleotide-binding protein subunit beta-5	43.568	8	17.4136	19.6591	2.24545	0.00377277	0.0173578
1477	P35606	COPB2	Coatomer subunit beta'	102.488	19	18.5276	20.7722	2.2446	0.00654968	0.0219009
1478	P14324	FDPS	Farnesyl pyrophosphate synthase	48.275	6	19.0407	21.2833	2.24261	0.00398089	0.0177317
1479	Q13636	RAB31	Ras-related protein Rab-31	21.57	9	16.3096	18.5516	2.24197	0.010576	0.0278006
1480	P29218	IMPA1	Inositol monophosphatase 1	30.188	9	18.8462	21.0863	2.24005	0.0220816	0.0420831
1481	O14618	CCS	Copper chaperone for superoxide dismutase	29.037	2	17.6228	19.8619	2.2391	0.00618543	0.0212722
1482	P19086	GNAZ	Guanine nucleotide-binding protein G(z) subunit alpha	40.924	14	20.9496	23.1872	2.23757	0.000622544	0.0130041
1483	P11277	SPTB	Spectrin beta chain, erythrocytic	246.47	63	19.7268	21.9573	2.23043	0.0160265	0.0351117
1484	P55884	EIF3B	Eukaryotic translation initiation factor 3 subunit B	92.482	19	18.1575	20.3864	2.22894	0.0160531	0.0351134
1485	P06744	GPI	Glucose-6-phosphate isomerase	63.147	11	20.9911	23.2196	2.2285	0.00214808	0.0154387
1486	P07737	PFN1	Profilin-1	15.054	13	24.7403	26.9667	2.22646	0.00203737	0.0153396
1487	Q9ULL4	PLXNB3	Plexin-B3	206.849	33	20.103	22.3277	2.22477	0.00298003	0.0163629
1488	P21291	CSRP1	Cysteine and glycine-rich protein 1	20.567	9	20.5336	22.7554	2.22173	0.00143718	0.0151198
1489	O75116	ROCK2	Rho-associated protein kinase 2	160.903	49	21.197	23.4168	2.21979	0.00738686	0.0232184
1490	Q15555	MAPRE2	Microtubule-associated protein RP/EB family member 2	37.032	7	19.5843	21.802	2.2177	0.00392428	0.0176309
1491	Q9UNM6	PSMD13	26S proteasome non-ATPase regulatory subunit 13	42.944	15	17.714	19.9316	2.21768	0.0297509	0.0515121
1492	P51606	RENBP	N-acylglucosamine 2-epimerase	47.748	6	18.464	20.6812	2.21718	9.71717e-05	0.00833945
1493	Q8ND76	CCNY	Cyclin-Y	39.336	13	17.1563	19.3723	2.21592	0.000897098	0.0142116
1494	O15143	ARPC1B	Actin-related protein 2/3 complex subunit 1B	40.95	12	21.0829	23.2986	2.21568	0.00321684	0.0167674
1495	P59998	ARPC4	Actin-related protein 2/3 complex subunit 4	19.666	9	22.0066	24.2201	2.21347	0.00148464	0.015136
1496	O14662	STX16	Syntaxin-16	37.031	4	13.6101	15.8232	2.21304	0.0118487	0.0296937
1497	P04632	CAPNS1	Calpain small subunit 1	28.315	4	19.7282	21.9367	2.2085	0.00121717	0.0148997
1498	Q9P1F3	ABRACL	Costars family protein ABRACL	9.054	2	17.4594	19.6664	2.20698	0.00343068	0.0168743
1499	P58546	MTPN	Myotrophin	12.894	3	19.3874	21.5943	2.2069	0.00242594	0.0154958
1500	O15194	CTDSPL	CTD small phosphatase-like protein	31.127	5	17.7688	19.9749	2.20609	0.00502424	0.0195616
1501	P18669	PGAM1	Phosphoglycerate mutase 1	28.803	10	18.3237	20.5274	2.20367	0.00516428	0.0198494
1502	P17812	CTPS1	CTP synthase 1	66.691	17	17.9083	20.1104	2.20214	0.0205589	0.0403611
1503	P55786	NPEPPS	Puromycin-sensitive aminopeptidase	103.277	29	20.2712	22.4715	2.20035	0.00217911	0.0154387
1504	P14618	PKM	Pyruvate kinase PKM	57.938	23	24.1931	26.3934	2.20033	0.000626729	0.0130041
1505	Q15819	UBE2V2	Ubiquitin-conjugating enzyme E2 variant 2	16.363	2	17.3318	19.5294	2.1976	0.000919983	0.0143356
1506	O60229	KALRN	Kalirin	340.265	25	20.3151	22.5121	2.19704	0.00145885	0.015136
1507	P35408	PTGER4	Prostaglandin E2 receptor EP4 subtype	53.119	2	11.2849	13.4813	2.19642	0.0436405	0.068056
1508	P30085	CMPK1	UMP-CMP kinase	22.222	9	19.1017	21.2954	2.19371	0.00290884	0.0162149
1509	P22694	PRKACB	cAMP-dependent protein kinase catalytic subunit beta	40.622	11	20.0675	22.2604	2.19289	0.000772894	0.0140201
1510	P20618	PSMB1	Proteasome subunit beta type-1	26.49	8	19.2248	21.4122	2.18741	0.00147377	0.015136
1511	Q04917	YWHAH	14-3-3 protein eta	28.216	9	21.9732	24.1605	2.18729	0.00181026	0.015136
1512	P60174	TPI1	Triosephosphate isomerase	26.669	11	22.2818	24.4687	2.18688	0.000579629	0.0130041
1513	Q9Y5P6	GMPPB	Mannose-1-phosphate guanyltransferase beta	39.834	9	18.3504	20.5365	2.18604	0.00298655	0.0163629
1514	Q15833	STXBP2	Syntaxin-binding protein 2	66.453	23	22.8111	24.9971	2.18599	0.000943127	0.0143356
1515	Q5JSL3	DOCK11	Dedicator of cytokinesis protein 11	237.675	37	17.8445	20.0302	2.18575	0.00546399	0.0202216
1516	Q86UF1	TSPAN33	Tetraspanin-33	31.539	5	19.9083	22.0903	2.18197	0.0034869	0.0168743
1517	P52565	ARHGDIA	Rho GDP-dissociation inhibitor 1	23.208	5	18.7926	20.9727	2.1801	0.00277083	0.0159977
1518	Q9NR31	SAR1A	GTP-binding protein SAR1a	22.369	4	18.8972	21.0761	2.17884	0.00199379	0.0152523
1519	O15144	ARPC2	Actin-related protein 2/3 complex subunit 2	34.332	11	21.8601	24.0364	2.17637	0.00109544	0.014364
1520	P48509	CD151	CD151 antigen	28.296	3	20.5955	22.7678	2.1723	0.0008051	0.0140819
1521	Q15121	PEA15	Astrocytic phosphoprotein PEA-15	15.037	6	18.7594	20.9292	2.16979	0.0196024	0.0393287
1522	P78417	GSTO1	Glutathione S-transferase omega-1	27.565	8	23.7467	25.9158	2.16899	0.00242762	0.0154958
1523	Q96J02	ITCH	E3 ubiquitin-protein ligase Itchy homolog	102.801	20	18.1328	20.297	2.16421	0.0231265	0.0435069
1524	O75347	TBCA	Tubulin-specific chaperone A	12.855	7	18.7993	20.9635	2.16416	0.00311695	0.0166182
1525	P21333	FLNA	Filamin-A	280.742	117	27.3658	29.5296	2.16385	0.00519194	0.0198494
1526	Q07108	CD69	Early activation antigen CD69	22.561	2	16.8492	19.0115	2.16231	0.00161477	0.015136
1527	O75558	STX11	Syntaxin-11	33.197	11	21.92	24.0814	2.16136	0.00165875	0.015136
1528	P54136	RARS1	Arginine--tRNA ligase, cytoplasmic	75.378	21	18.207	20.3655	2.15847	0.00965339	0.0266747
1529	P53621	COPA	Coatomer subunit alpha	138.349	31	18.8547	21.0116	2.15699	0.0156167	0.034629
1530	O95336	PGLS	6-phosphogluconolactonase	27.546	6	19.6353	21.7904	2.15512	0.00184289	0.015136
1531	Q96IJ6	GMPPA	Mannose-1-phosphate guanyltransferase alpha	46.29	7	17.5123	19.6671	2.15481	0.00460766	0.0189558
1532	O75351	VPS4B	Vacuolar protein sorting-associated protein 4B	49.303	11	18.7341	20.8859	2.1518	0.0185939	0.0381358
1533	P53396	ACLY	ATP-citrate synthase	120.838	28	20.6079	22.7585	2.1506	0.00463778	0.0189791
1534	Q96FW1	OTUB1	Ubiquitin thioesterase OTUB1	31.285	8	18.9761	21.1255	2.14933	0.00935923	0.0263398
1535	Q15257	PTPA	Serine/threonine-protein phosphatase 2A activator	40.667	5	17.7627	19.9107	2.14799	0.00113026	0.0144045
1536	P31948	STIP1	Stress-induced-phosphoprotein 1	62.639	20	20.5269	22.6743	2.14738	0.00400037	0.0177769
1537	P00352	ALDH1A1	Aldehyde dehydrogenase 1A1	54.862	8	17.6348	19.7811	2.14628	0.00650489	0.021802
1538	P16591	FER	Tyrosine-protein kinase Fer	94.641	11	16.1966	18.3417	2.14511	0.00369394	0.0173578
1539	P51452	DUSP3	Dual specificity protein phosphatase 3	20.476	7	19.6493	21.7933	2.14396	0.00244337	0.0154958
1540	P22314	UBA1	Ubiquitin-like modifier-activating enzyme 1	117.849	22	20.77	22.9128	2.14282	0.002229	0.0154387
1541	Q14156	EFR3A	Protein EFR3 homolog A	92.925	18	17.7294	19.8703	2.14083	0.00552713	0.0203049
1542	P28161	GSTM2	Glutathione S-transferase Mu 2	25.743	8	15.8197	17.9603	2.14053	0.00225668	0.0154387
1543	P48643	CCT5	T-complex protein 1 subunit epsilon	59.672	20	20.4951	22.6325	2.13738	0.0033861	0.0168743
1544	P22234	PAICS	Bifunctional phosphoribosylaminoimidazole carboxylase/phosphoribosylaminoimidazole succinocarboxamide synthetase	47.077	12	19.0153	21.1468	2.13146	0.0168407	0.0360829
1545	P17301	ITGA2	Integrin alpha-2	129.295	23	22.6141	24.7449	2.13084	0.00176539	0.015136
1546	P31939	ATIC	Bifunctional purine biosynthesis protein ATIC	64.616	22	20.1428	22.2722	2.12938	0.00194778	0.0151617
1547	Q9NTJ5	SACM1L	Phosphatidylinositol-3-phosphatase SAC1	66.968	14	16.7889	18.9145	2.1256	0.0305731	0.0524685
1548	P49327	FASN	Fatty acid synthase	273.431	52	20.559	22.6838	2.12478	0.013362	0.0316297
1549	P37235	HPCAL1	Hippocalcin-like protein 1	22.312	10	18.7912	20.9156	2.12447	0.00978656	0.0267204
1550	P11413	G6PD	Glucose-6-phosphate 1-dehydrogenase	59.259	19	21.0166	23.1402	2.1236	0.00267627	0.0158386
1551	Q15370	ELOB	Elongin-B	13.132	2	17.0625	19.1848	2.12224	0.00996024	0.0268565
1552	Q9BVM4	GGACT	Gamma-glutamylaminecyclotransferase	17.326	2	14.4256	16.5478	2.12222	0.0201257	0.0399432
1553	P25787	PSMA2	Proteasome subunit alpha type-2	25.897	5	18.7471	20.8671	2.12	0.00356468	0.0171193
1554	Q8N4L2	PIP4P2	Type 2 phosphatidylinositol 4,5-bisphosphate 4-phosphatase	28.082	5	17.0975	19.2159	2.11839	0.0336233	0.0564945
1555	P98171	ARHGAP4	Rho GTPase-activating protein 4	105.025	22	18.4153	20.5333	2.11798	0.0418004	0.0659225
1556	Q6IQ22	RAB12	Ras-related protein Rab-12	27.248	6	16.2574	18.3746	2.11715	0.00152395	0.015136
1557	Q14697	GANAB	Neutral alpha-glucosidase AB	106.874	22	20.1934	22.3048	2.11145	0.00529164	0.0200279
1558	P17174	GOT1	Aspartate aminotransferase, cytoplasmic	46.247	8	17.7924	19.897	2.10462	0.000950692	0.0143356
1559	Q15631	TSN	Translin	26.182	8	18.9266	21.0273	2.10063	0.0054305	0.0201933
1560	Q14141	SEPTIN6	Septin-6	49.716	6	18.966	21.0635	2.09747	0.00451762	0.0187397
1561	Q92619	ARHGAP45	Rho GTPase-activating protein 45	124.616	22	20.4079	22.5041	2.09623	0.00502875	0.0195616
1562	P52907	CAPZA1	F-actin-capping protein subunit alpha-1	32.924	7	20.3795	22.4745	2.09498	0.00236135	0.0154877
1563	P49619	DGKG	Diacylglycerol kinase gamma	89.125	13	17.9773	20.0719	2.0946	0.00820956	0.0246496
1564	Q9Y4D1	DAAM1	Disheveled-associated activator of morphogenesis 1	123.474	34	20.4964	22.591	2.09458	0.0043449	0.0183936
1565	P14868	DARS1	Aspartate--tRNA ligase, cytoplasmic	57.136	20	20.1218	22.2155	2.0937	0.0032771	0.0167862
1566	P30740	SERPINB1	Leukocyte elastase inhibitor	42.741	14	22.3401	24.4337	2.09358	0.00224802	0.0154387
1567	Q9UL25	RAB21	Ras-related protein Rab-21	24.346	8	19.6291	21.7211	2.092	0.00209802	0.0154387
1568	Q16775	HAGH	Hydroxyacylglutathione hydrolase, mitochondrial	33.805	7	16.5629	18.6544	2.0915	0.00245121	0.0154958
1569	P14314	PRKCSH	Glucosidase 2 subunit beta	59.428	9	18.0751	20.1665	2.09144	0.0220948	0.0420864
1570	P49720	PSMB3	Proteasome subunit beta type-3	22.948	5	17.538	19.629	2.09105	0.00244118	0.0154958
1571	P63098	PPP3R1	Calcineurin subunit B type 1	19.299	4	17.2544	19.3433	2.08883	0.00958186	0.0266486
1572	P23526	AHCY	Adenosylhomocysteinase	47.715	14	19.5397	21.6259	2.08628	0.00470479	0.0190727
1573	P61923	COPZ1	Coatomer subunit zeta-1	20.196	4	16.8274	18.9134	2.086	0.0102688	0.0272974
1574	O60763	USO1	General vesicular transport factor p115	107.895	21	18.716	20.8015	2.08557	0.0108121	0.028164
1575	P14550	AKR1A1	Aldo-keto reductase family 1 member A1	36.573	9	17.5302	19.6158	2.08557	0.00201707	0.0152523
1576	Q9UI08	EVL	Ena/VASP-like protein	44.621	11	16.4256	18.5093	2.08367	0.0381154	0.061721
1577	O43681	GET3	ATPase GET3	38.792	6	18.344	20.426	2.08206	0.00194881	0.0151617
1578	Q9UJU6	DBNL	Drebrin-like protein	48.207	10	18.7584	20.8372	2.07883	0.00262513	0.0157104
1579	Q9Y5K6	CD2AP	CD2-associated protein	71.452	18	18.2779	20.3535	2.07564	0.0136578	0.0318968
1580	Q9NZN3	EHD3	EH domain-containing protein 3	60.887	14	22.7203	24.7951	2.0748	0.00222326	0.0154387
1581	Q9UIB8	CD84	SLAM family member 5	38.783	6	19.3297	21.4039	2.07417	0.00861271	0.0251695
1582	Q15642	TRIP10	Cdc42-interacting protein 4	68.351	16	18.7923	20.8663	2.07397	0.00423204	0.0182254
1583	Q92888	ARHGEF1	Rho guanine nucleotide exchange factor 1	102.435	24	17.9841	20.0569	2.07272	0.00274435	0.0159044
1584	P31146	CORO1A	Coronin-1A	51.029	8	21.4288	23.5011	2.07229	0.000502134	0.0127389
1585	P00441	SOD1	Superoxide dismutase [Cu-Zn]	15.935	3	19.0741	21.1439	2.06976	0.00173896	0.015136
1586	Q13813	SPTAN1	Spectrin alpha chain, non-erythrocytic 1	284.544	76	19.2656	21.3349	2.06923	0.00199444	0.0152523
1587	Q32P28	P3H1	Prolyl 3-hydroxylase 1	83.395	8	13.8657	15.931	2.06538	0.0326415	0.055233
1588	P54578	USP14	Ubiquitin carboxyl-terminal hydrolase 14	56.069	11	18.7759	20.8394	2.06356	0.00188656	0.015136
1589	P36405	ARL3	ADP-ribosylation factor-like protein 3	20.456	6	16.9648	19.0282	2.0634	0.0036541	0.0172878
1590	O14818	PSMA7	Proteasome subunit alpha type-7	27.887	8	18.8867	20.9501	2.06332	0.011376	0.0289442
1591	P07384	CAPN1	Calpain-1 catalytic subunit	81.892	26	23.1882	25.249	2.06087	0.00111874	0.0144045
1592	P14625	HSP90B1	Endoplasmin	92.472	23	21.1519	23.2124	2.06053	0.00727629	0.0230121
1593	P07108	DBI	Acyl-CoA-binding protein	10.042	3	18.6833	20.7425	2.05926	0.00168904	0.015136
1594	Q92783	STAM	Signal transducing adapter molecule 1	59.182	5	15.6469	17.7049	2.05799	0.00377008	0.0173578
1595	P47756	CAPZB	F-actin-capping protein subunit beta	30.629	9	21.6356	23.6922	2.05662	0.0030258	0.0164374
1596	Q14919	DRAP1	Dr1-associated corepressor	22.348	2	13.3559	15.4098	2.05386	0.015209	0.0340668
1597	Q8TEA8	DTD1	D-aminoacyl-tRNA deacylase 1	23.424	4	18.0728	20.1264	2.0536	0.000350946	0.0113764
1598	Q15691	MAPRE1	Microtubule-associated protein RP/EB family member 1	30	6	18.3283	20.3814	2.05304	0.00233884	0.0154877
1599	P36507	MAP2K2	Dual specificity mitogen-activated protein kinase kinase 2	44.424	8	16.6061	18.6588	2.05277	0.00302712	0.0164374
1600	O43306	ADCY6	Adenylate cyclase type 6	130.619	22	18.9139	20.9647	2.05073	0.0139409	0.0322799
1601	P49593	PPM1F	Protein phosphatase 1F	49.83	15	19.4524	21.5028	2.05042	0.00347088	0.0168743
1602	Q14247	CTTN	Src substrate cortactin	61.585	16	21.4547	23.5043	2.04966	0.00492527	0.0194307
1603	P54920	NAPA	Alpha-soluble NSF attachment protein	33.233	14	21.7892	23.8372	2.04806	0.000397521	0.0119321
1604	Q16401	PSMD5	26S proteasome non-ATPase regulatory subunit 5	56.195	11	18.1489	20.1952	2.04628	0.0222618	0.0422507
1605	Q9UHA4	LAMTOR3	Ragulator complex protein LAMTOR3	13.623	5	18.397	20.4431	2.04611	0.00659721	0.021955
1606	O00299	CLIC1	Chloride intracellular channel protein 1	26.922	10	22.9424	24.9863	2.04387	0.00190432	0.015136
1607	P42345	MTOR	Serine/threonine-protein kinase mTOR	288.896	35	16.3975	18.4407	2.04324	0.00748652	0.0234441
1608	P14735	IDE	Insulin-degrading enzyme	117.97	25	17.3728	19.4112	2.03841	0.02561	0.0463843
1609	P22061	PCMT1	Protein-L-isoaspartate(D-aspartate) O-methyltransferase	24.635	9	18.6812	20.7192	2.03803	0.00396936	0.017703
1610	Q04637	EIF4G1	Eukaryotic translation initiation factor 4 gamma 1	175.493	29	18.4137	20.4514	2.03767	0.0338221	0.0567098
1611	P05067	APP	Amyloid-beta precursor protein	86.944	13	17.6918	19.7284	2.03666	0.0171629	0.0364414
1612	Q86TP1	PRUNE1	Exopolyphosphatase PRUNE1	50.201	12	19.3524	21.3877	2.03529	0.0123589	0.0303578
1613	Q9UL46	PSME2	Proteasome activator complex subunit 2	27.399	10	19.864	21.8986	2.0346	0.00067599	0.0132923
1614	P08069	IGF1R	Insulin-like growth factor 1 receptor	154.798	22	16.2721	18.3066	2.03453	0.00173053	0.015136
1615	O60610	DIAPH1	Protein diaphanous homolog 1	141.35	33	21.0859	23.1168	2.03094	0.0191232	0.0388716
1616	P49721	PSMB2	Proteasome subunit beta type-2	22.835	6	19.8262	21.8507	2.02452	0.00298415	0.0163629
1617	P23229	ITGA6	Integrin alpha-6	126.604	28	24.5297	26.5535	2.02383	0.00221702	0.0154387
1618	P00558	PGK1	Phosphoglycerate kinase 1	44.616	17	22.8715	24.8947	2.02322	0.000840717	0.0140819
1619	P62820	RAB1A	Ras-related protein Rab-1A	22.675	8	17.8934	19.9122	2.01882	0.000615333	0.0130041
1620	P30041	PRDX6	Peroxiredoxin-6	25.034	14	23.3578	25.3735	2.01572	0.000989601	0.0143356
1621	O76074	PDE5A	cGMP-specific 3',5'-cyclic phosphodiesterase	99.986	34	21.0358	23.0498	2.01399	0.0101601	0.0272155
1622	Q08257	CRYZ	Quinone oxidoreductase	35.205	8	17.2558	19.268	2.01222	0.00181309	0.015136
1623	Q9UPN7	PPP6R1	Serine/threonine-protein phosphatase 6 regulatory subunit 1	96.724	9	15.998	18.0098	2.01175	0.00518513	0.0198494
1624	P50995	ANXA11	Annexin A11	54.39	17	23.1999	25.21	2.0101	0.00417734	0.0181968
1625	Q709C8	VPS13C	Intermembrane lipid transfer protein VPS13C	422.398	68	19.0185	21.026	2.00746	0.00882348	0.0254956
1626	P25786	PSMA1	Proteasome subunit alpha type-1	29.556	8	19.8665	21.8735	2.00699	0.00427789	0.0182645
1627	P13798	APEH	Acylamino-acid-releasing enzyme	81.229	10	19.4899	21.4942	2.00435	0.00367189	0.0173485
1628	P35998	PSMC2	26S proteasome regulatory subunit 7	48.634	15	18.7985	20.8028	2.00432	0.0125308	0.0306147
1629	P21266	GSTM3	Glutathione S-transferase Mu 3	26.559	11	17.2253	19.2255	2.00027	0.00123478	0.0149267
1630	O15400	STX7	Syntaxin-7	29.815	6	20.158	22.1568	1.99883	0.00309785	0.0166182
1631	P50453	SERPINB9	Serpin B9	42.403	11	19.4609	21.4597	1.99879	0.00359137	0.0171766
1632	Q9H4B7	TUBB1	Tubulin beta-1 chain	50.327	20	23.6385	25.6339	1.99534	0.00803841	0.0244294
1633	Q9H299	SH3BGRL3	SH3 domain-binding glutamic acid-rich-like protein 3	10.436	3	21.1373	23.1325	1.99524	0.00287455	0.0162149
1634	P51159	RAB27A	Ras-related protein Rab-27A	24.865	5	17.8771	19.8723	1.99518	0.0210083	0.0409068
1635	O95260	ATE1	Arginyl-tRNA--protein transferase 1	59.093	10	16.8913	18.8858	1.99448	0.00103424	0.0143356
1636	P10644	PRKAR1A	cAMP-dependent protein kinase type I-alpha regulatory subunit	42.981	11	22.6177	24.6078	1.99006	0.00113081	0.0144045
1637	P61019	RAB2A	Ras-related protein Rab-2A	23.544	10	17.3292	19.3182	1.98904	0.00425207	0.0182257
1638	P30040	ERP29	Endoplasmic reticulum resident protein 29	28.992	5	17.8404	19.8267	1.98626	0.00562911	0.020486
1639	P68366	TUBA4A	Tubulin alpha-4A chain	49.925	16	22.6151	24.6001	1.985	0.00561151	0.0204689
1640	O43665	RGS10	Regulator of G-protein signaling 10	21.21	8	18.8218	20.8008	1.97896	0.00174446	0.015136
1641	P23284	PPIB	Peptidyl-prolyl cis-trans isomerase B	23.741	7	19.9305	21.9093	1.97884	0.0029081	0.0162149
1642	P30044	PRDX5	Peroxiredoxin-5, mitochondrial	22.085	7	20.1793	22.1556	1.97634	0.00230903	0.0154716
1643	Q00688	FKBP3	Peptidyl-prolyl cis-trans isomerase FKBP3	25.175	7	18.2795	20.2557	1.97619	0.00985735	0.0267942
1644	Q9Y251	HPSE	Heparanase	61.149	9	16.9573	18.9333	1.97597	0.00968434	0.0266893
1645	P13224	GP1BB	Platelet glycoprotein Ib beta chain	21.719	3	24.6567	26.6314	1.97463	0.00258482	0.0156025
1646	P54577	YARS1	Tyrosine--tRNA ligase, cytoplasmic	59.144	23	20.5436	22.5162	1.97257	0.00773215	0.0239024
1647	Q9HC38	GLOD4	Glyoxalase domain-containing protein 4	34.794	8	19.3648	21.336	1.97121	0.00140686	0.0151198
1648	P08582	MELTF	Melanotransferrin	80.215	14	16.0263	17.9964	1.97008	0.00973016	0.0266969
1649	P18206	VCL	Vinculin	123.801	46	25.8909	27.8608	1.96995	0.00980731	0.0267204
1650	Q8IY22	CMIP	C-Maf-inducing protein	86.331	13	19.5981	21.5672	1.96913	0.0253355	0.0460544
1651	P51570	GALK1	Galactokinase	42.273	9	17.7563	19.7252	1.9689	0.0102292	0.0272974
1652	Q4KMQ2	ANO6	Anoctamin-6	106.167	28	21.0159	22.9832	1.96731	0.00247799	0.0154958
1653	P41240	CSK	Tyrosine-protein kinase CSK	50.707	12	20.3187	22.2835	1.96487	0.00225782	0.0154387
1654	Q6ZVM7	TOM1L2	TOM1-like protein 2	55.557	12	18.8285	20.7924	1.96391	0.00974945	0.0267083
1655	Q8TCD5	NT5C	5'(3')-deoxyribonucleotidase, cytosolic type	23.384	7	17.4585	19.4213	1.96286	0.00262319	0.0157104
1656	P42892	ECE1	Endothelin-converting enzyme 1	87.163	19	20.4606	22.4203	1.9597	0.00418167	0.0181968
1657	P53618	COPB1	Coatomer subunit beta	107.143	23	18.7816	20.7385	1.95689	0.0139139	0.032239
1658	P30626	SRI	Sorcin	21.674	5	21.6322	23.5875	1.95532	0.00133693	0.0151016
1659	O00410	IPO5	Importin-5	123.633	19	18.9862	20.941	1.95476	0.0045367	0.0187696
1660	Q7L7X3	TAOK1	Serine/threonine-protein kinase TAO1	116.072	25	19.4177	21.3715	1.95385	0.0121535	0.0300801
1661	P61077	UBE2D3	Ubiquitin-conjugating enzyme E2 D3	16.688	2	18.1327	20.085	1.95232	0.00203592	0.0153396
1662	P08567	PLEK	Pleckstrin	40.127	12	24.3696	26.3214	1.95184	0.00367968	0.0173578
1663	P63104	YWHAZ	14-3-3 protein zeta/delta	27.745	17	25.3894	27.3392	1.94984	0.00318588	0.0166859
1664	Q9BVL4	SELENOO	Protein adenylyltransferase SelO, mitochondrial	73.458	2	10.6411	12.5887	1.94766	0.0236075	0.0440795
1665	P43490	NAMPT	Nicotinamide phosphoribosyltransferase	55.523	14	17.2735	19.2202	1.94663	0.00699037	0.0224821
1666	Q8NHG8	ZNRF2	E3 ubiquitin-protein ligase ZNRF2	24.115	4	16.64	18.5856	1.94558	0.00573113	0.0206852
1667	Q9HCM2	PLXNA4	Plexin-A4	212.459	40	20.6976	22.6424	1.94474	0.00387097	0.0174867
1668	P61764	STXBP1	Syntaxin-binding protein 1	67.569	19	17.8575	19.8013	1.94374	0.000527303	0.0129098
1669	P20936	RASA1	Ras GTPase-activating protein 1	116.405	23	18.7299	20.6685	1.93864	0.00710771	0.0226424
1670	P00390	GSR	Glutathione reductase, mitochondrial	56.257	10	20.552	22.4894	1.93735	0.00236456	0.0154877
1671	Q9BZV1	UBXN6	UBX domain-containing protein 6	49.756	7	17.4282	19.3633	1.93506	0.0361393	0.0594283
1672	Q6IAA8	LAMTOR1	Ragulator complex protein LAMTOR1	17.743	5	19.413	21.3474	1.93437	0.0272596	0.0482976
1673	O00233	PSMD9	26S proteasome non-ATPase regulatory subunit 9	24.68	5	17.4694	19.4021	1.93266	0.00587286	0.0209377
1674	Q15208	STK38	Serine/threonine-protein kinase 38	54.19	13	18.5832	20.5154	1.93221	0.00625792	0.0213535
1675	P29965	CD40LG	CD40 ligand	29.273	7	17.978	19.9067	1.92867	0.0126311	0.0306529
1676	Q9BUL8	PDCD10	Programmed cell death protein 10	24.7	6	20.532	22.4587	1.92668	0.00843568	0.0249017
1677	Q9NRW1	RAB6B	Ras-related protein Rab-6B	23.461	4	19.4658	21.3921	1.92624	0.00158067	0.015136
1678	P48426	PIP4K2A	Phosphatidylinositol 5-phosphate 4-kinase type-2 alpha	46.224	18	20.9812	22.9054	1.92416	0.000928795	0.0143356
1679	P50990	CCT8	T-complex protein 1 subunit theta	59.619	26	22.023	23.9437	1.92074	0.00532709	0.0200782
1680	Q9NT62	ATG3	Ubiquitin-like-conjugating enzyme ATG3	35.866	7	16.9071	18.8273	1.92023	0.00238473	0.0154877
1681	Q9NR46	SH3GLB2	Endophilin-B2	43.977	10	18.3904	20.3092	1.91878	0.00836334	0.0248135
1682	Q96IU4	ABHD14B	Putative protein-lysine deacylase ABHD14B	22.344	5	17.6818	19.5982	1.91642	0.010585	0.0278006
1683	O00139	KIF2A	Kinesin-like protein KIF2A	79.955	14	20.549	22.4652	1.91613	0.00410497	0.0180774
1684	Q32P44	EML3	Echinoderm microtubule-associated protein-like 3	95.2	15	17.0785	18.9935	1.91492	0.00451419	0.0187397
1685	P35240	NF2	Merlin	69.692	11	15.8003	17.7136	1.91321	0.0104821	0.0276396
1686	Q8NE71	ABCF1	ATP-binding cassette sub-family F member 1	95.927	17	17.7012	19.6136	1.91245	0.0125968	0.0306529
1687	P63167	DYNLL1	Dynein light chain 1, cytoplasmic	10.365	3	18.9189	20.8282	1.90924	0.00222849	0.0154387
1688	Q9UQ80	PA2G4	Proliferation-associated protein 2G4	43.785	9	18.824	20.7314	1.90738	0.00227798	0.0154577
1689	O43242	PSMD3	26S proteasome non-ATPase regulatory subunit 3	60.978	17	18.5474	20.4545	1.90717	0.0166932	0.035921
1690	O95721	SNAP29	Synaptosomal-associated protein 29	28.971	8	19.713	21.62	1.9071	0.00216391	0.0154387
1691	Q06323	PSME1	Proteasome activator complex subunit 1	28.72	12	20.8588	22.7636	1.90482	0.00448312	0.018673
1692	P40616	ARL1	ADP-ribosylation factor-like protein 1	20.418	4	17.3727	19.2769	1.90412	0.00312335	0.0166182
1693	P68036	UBE2L3	Ubiquitin-conjugating enzyme E2 L3	17.862	6	19.4392	21.3421	1.9028	0.00129405	0.0151016
1694	P29692	EEF1D	Elongation factor 1-delta	31.122	10	18.6229	20.5235	1.90055	0.0086447	0.0251999
1695	O00160	MYO1F	Unconventional myosin-If	124.846	18	17.3793	19.2788	1.89955	0.0028132	0.0160846
1696	P07437	TUBB	Tubulin beta chain	49.668	15	20.7731	22.67	1.89688	0.00841938	0.0248949
1697	P07359	GP1BA	Platelet glycoprotein Ib alpha chain	71.539	9	23.3072	25.2029	1.89573	0.00372889	0.0173578
1698	P35237	SERPINB6	Serpin B6	42.623	13	20.4898	22.3837	1.89387	0.00229594	0.0154577
1699	O75348	ATP6V1G1	V-type proton ATPase subunit G 1	13.756	3	17.0713	18.9639	1.89256	0.00480408	0.0191995
1700	P18054	ALOX12	Polyunsaturated fatty acid lipoxygenase ALOX12	75.694	22	20.7087	22.6005	1.89182	0.0123336	0.0303228
1701	P12814	ACTN1	Alpha-actinin-1	103.062	42	22.1401	24.0308	1.89069	0.0279969	0.0491802
1702	P48739	PITPNB	Phosphatidylinositol transfer protein beta isoform	31.542	11	18.1504	20.0379	1.88748	0.00166755	0.015136
1703	P49407	ARRB1	Beta-arrestin-1	47.065	14	20.9964	22.8822	1.88578	0.00326513	0.0167848
1704	Q99733	NAP1L4	Nucleosome assembly protein 1-like 4	42.824	9	19.4309	21.3098	1.87894	0.00891867	0.0256062
1705	Q14258	TRIM25	E3 ubiquitin/ISG15 ligase TRIM25	70.975	16	16.5956	18.4733	1.87775	0.0395521	0.0632582
1706	P40925	MDH1	Malate dehydrogenase, cytoplasmic	36.427	7	21.4488	23.3247	1.87587	0.00372658	0.0173578
1707	P45974	USP5	Ubiquitin carboxyl-terminal hydrolase 5	95.788	22	20.0948	21.9706	1.87577	0.00176714	0.015136
1708	O00161	SNAP23	Synaptosomal-associated protein 23	23.354	10	21.9264	23.8021	1.87576	0.00163215	0.015136
1709	P19971	TYMP	Thymidine phosphorylase	49.954	17	21.3568	23.2297	1.87287	0.00164373	0.015136
1710	Q14019	COTL1	Coactosin-like protein	15.942	5	19.6579	21.5307	1.87283	0.00439339	0.0185201
1711	O75874	IDH1	Isocitrate dehydrogenase [NADP] cytoplasmic	46.659	12	19.9086	21.7803	1.87171	0.00291199	0.0162149
1712	Q8NE01	CNNM3	Metal transporter CNNM3	76.121	15	15.7663	17.6369	1.87054	0.001798	0.015136
1713	Q86VP6	CAND1	Cullin-associated NEDD8-dissociated protein 1	136.377	29	21.2338	23.1035	1.86971	0.00250305	0.0154958
1714	Q06187	BTK	Tyrosine-protein kinase BTK	76.28	24	20.3962	22.2635	1.86728	0.0071264	0.0226814
1715	P06396	GSN	Gelsolin	85.699	17	24.0628	25.9253	1.86248	0.00250202	0.0154958
1716	P30520	ADSS2	Adenylosuccinate synthetase isozyme 2	50.097	10	17.1144	18.9746	1.86022	0.0401597	0.0639378
1717	Q99747	NAPG	Gamma-soluble NSF attachment protein	34.746	11	19.6321	21.4911	1.85894	0.00324945	0.0167848
1718	O75954	TSPAN9	Tetraspanin-9	26.779	3	22.8565	24.7139	1.85735	0.00718605	0.0227884
1719	Q9Y274	ST3GAL6	Type 2 lactosamine alpha-2,3-sialyltransferase	38.214	8	17.9293	19.7819	1.85258	0.020066	0.0399152
1720	Q9NY65	TUBA8	Tubulin alpha-8 chain	50.093	4	21.0439	22.892	1.8481	0.00754397	0.0235188
1721	P06132	UROD	Uroporphyrinogen decarboxylase	40.788	8	19.0844	20.9317	1.84721	0.0016615	0.015136
1722	P42356	PI4KA	Phosphatidylinositol 4-kinase alpha	236.834	52	18.935	20.7745	1.83951	0.00343716	0.0168743
1723	Q6PJF5	RHBDF2	Inactive rhomboid protein 2	96.686	11	18.5828	20.4206	1.83782	0.00477134	0.0191851
1724	P46459	NSF	Vesicle-fusing ATPase	82.597	19	19.744	21.5808	1.83687	0.00332889	0.0168098
1725	P08648	ITGA5	Integrin alpha-5	114.538	15	20.0406	21.8771	1.83658	0.000343613	0.0113489
1726	Q13614	MTMR2	Myotubularin-related protein 2	73.38	8	16.1635	17.9997	1.83619	0.0109441	0.028382
1727	Q96P48	ARAP1	Arf-GAP with Rho-GAP domain, ANK repeat and PH domain-containing protein 1	162.193	27	19.1085	20.9421	1.83361	0.0284505	0.0497776
1728	O43768	ENSA	Alpha-endosulfine	13.39	3	17.6808	19.5143	1.83347	0.00265381	0.0157518
1729	Q9Y490	TLN1	Talin-1	269.773	94	26.6519	28.4852	1.83336	0.0145559	0.0331558
1730	O14745	NHERF1	Na(+)/H(+) exchange regulatory cofactor NHE-RF1	38.867	12	20.5401	22.3723	1.83217	0.00189907	0.015136
1731	Q96G03	PGM2	Phosphopentomutase	68.283	17	19.6003	21.4306	1.83027	0.00360894	0.0172105
1732	P08514	ITGA2B	Integrin alpha-IIb	113.378	31	27.9867	29.8155	1.82885	0.00360197	0.017204
1733	Q9Y5Z4	HEBP2	Heme-binding protein 2	22.874	3	16.7694	18.5976	1.82827	0.0313776	0.053561
1734	P61081	UBE2M	NEDD8-conjugating enzyme Ubc12	20.899	7	18.9729	20.801	1.82813	0.00847598	0.0249787
1735	Q99460	PSMD1	26S proteasome non-ATPase regulatory subunit 1	105.837	23	18.742	20.5663	1.82427	0.0433461	0.0677772
1736	O15427	SLC16A3	Monocarboxylate transporter 4	49.47	4	19.3825	21.2055	1.82301	0.000705034	0.0134148
1737	O43427	FIBP	Acidic fibroblast growth factor intracellular-binding protein	41.879	8	17.1789	19.0016	1.82263	0.0133085	0.0316013
1738	P52566	ARHGDIB	Rho GDP-dissociation inhibitor 2	22.991	6	21.4669	23.289	1.82209	0.0014003	0.0151198
1739	P29401	TKT	Transketolase	67.878	13	19.8847	21.7063	1.82158	0.00069661	0.0133269
1740	Q16555	DPYSL2	Dihydropyrimidinase-related protein 2	62.294	18	20.8026	22.6238	1.82123	0.017841	0.0371571
1741	Q9BX67	JAM3	Junctional adhesion molecule C	35.021	8	19.22	21.0408	1.82078	0.00255088	0.0155088
1742	Q6ZUX7	LHFPL2	LHFPL tetraspan subfamily member 2 protein	24.483	2	17.6422	19.4622	1.82	0.0181409	0.0375581
1743	P05556	ITGB1	Integrin beta-1	88.417	20	25.0932	26.9114	1.81811	0.000865008	0.014151
1744	P49757	NUMB	Protein numb homolog	70.804	10	16.282	18.1001	1.81809	0.00532783	0.0200782
1745	P53004	BLVRA	Biliverdin reductase A	33.428	8	19.6822	21.4997	1.81742	0.00318845	0.0166859
1746	O60331	PIP5K1C	Phosphatidylinositol 4-phosphate 5-kinase type-1 gamma	73.26	12	18.0796	19.8969	1.81725	0.00970778	0.0266969
1747	P12931	SRC	Proto-oncogene tyrosine-protein kinase Src	59.836	19	22.9091	24.726	1.81694	0.00197911	0.0152282
1748	A6NFX1	MFSD2B	Sphingosine-1-phosphate transporter MFSD2B	53.743	3	16.5874	18.4026	1.81519	0.00818616	0.0246221
1749	P40197	GP5	Platelet glycoprotein V	60.959	13	20.4536	22.2685	1.81492	0.00443486	0.0186073
1750	P14174	MIF	Macrophage migration inhibitory factor	12.475	2	19.1931	21.0076	1.8145	0.000675585	0.0132923
1751	P63096	GNAI1	Guanine nucleotide-binding protein G(i) subunit alpha-1	40.358	4	16.7502	18.5598	1.8096	0.00734024	0.0231514
1752	Q9Y3E7	CHMP3	Charged multivesicular body protein 3	25.071	3	16.9189	18.7274	1.80849	0.00606666	0.0211219
1753	O96013	PAK4	Serine/threonine-protein kinase PAK 4	64.073	7	14.3967	16.2045	1.80777	0.0285989	0.0500123
1754	P06733	ENO1	Alpha-enolase	47.168	14	23.4609	25.2668	1.80596	0.000500115	0.0127389
1755	Q96BS2	TESC	Calcineurin B homologous protein 3	24.749	6	17.5986	19.4027	1.80411	0.00169946	0.015136
1756	P60981	DSTN	Destrin	18.506	9	20.3024	22.1051	1.80265	0.0101244	0.0271821
1757	P61225	RAP2B	Ras-related protein Rap-2b	20.504	3	21.0433	22.839	1.79563	0.00111905	0.0144045
1758	O60496	DOK2	Docking protein 2	45.38	9	19.235	21.0294	1.79438	0.0127659	0.0308128
1759	Q13630	GFUS	GDP-L-fucose synthase	35.893	6	17.0001	18.7934	1.79328	0.0140621	0.0324842
1760	Q9Y5S2	CDC42BPB	Serine/threonine-protein kinase MRCK beta	194.317	55	19.4899	21.283	1.79306	0.0157025	0.0347282
1761	O00151	PDLIM1	PDZ and LIM domain protein 1	36.07	12	21.1614	22.9533	1.79195	0.0146278	0.0332549
1762	P07203	GPX1	Glutathione peroxidase 1	22.061	9	21.3425	23.1323	1.78974	0.00576235	0.0207124
1763	P31946	YWHAB	14-3-3 protein beta/alpha	28.083	6	21.9466	23.736	1.78936	0.0141355	0.0325384
1764	P36543	ATP6V1E1	V-type proton ATPase subunit E 1	26.145	4	15.8113	17.5981	1.78678	0.00395348	0.0176545
1765	O75368	SH3BGRL	Adapter SH3BGRL	12.772	6	20.3023	22.087	1.78474	0.00423233	0.0182254
1766	Q15762	CD226	CD226 antigen	38.614	6	20.2261	22.0081	1.78193	0.00334149	0.0168098
1767	P27348	YWHAQ	14-3-3 protein theta	27.761	9	20.3018	22.083	1.78122	0.00185383	0.015136
1768	Q9H3K6	BOLA2B	BolA-like protein 2	10.115	3	16.3708	18.1517	1.78087	0.00343431	0.0168743
1769	Q92882	OSTF1	Osteoclast-stimulating factor 1	23.787	2	17.6866	19.466	1.77944	0.00989282	0.0268163
1770	P57729	RAB38	Ras-related protein Rab-38	23.713	6	18.8714	20.6507	1.77928	0.00979264	0.0267204
1771	Q13404	UBE2V1	Ubiquitin-conjugating enzyme E2 variant 1	16.495	5	19.5405	21.3178	1.77731	0.00376288	0.0173578
1772	P78371	CCT2	T-complex protein 1 subunit beta	57.488	20	20.7864	22.563	1.77653	0.00454098	0.0187696
1773	P05106	ITGB3	Integrin beta-3	87.058	27	27.1934	28.9686	1.77522	0.00347912	0.0168743
1774	Q9HAV0	GNB4	Guanine nucleotide-binding protein subunit beta-4	37.568	4	18.3067	20.0818	1.77504	0.000338899	0.0112999
1775	Q9Y6M5	SLC30A1	Proton-coupled zinc antiporter SLC30A1	55.302	7	18.4477	20.2216	1.77398	0.00912347	0.0259897
1776	P15153	RAC2	Ras-related C3 botulinum toxin substrate 2	21.427	4	22.6762	24.4473	1.77104	0.000293941	0.0106985
1777	P17987	TCP1	T-complex protein 1 subunit alpha	60.343	21	21.4625	23.2316	1.76906	0.00483894	0.0192733
1778	P05198	EIF2S1	Eukaryotic translation initiation factor 2 subunit 1	36.114	10	18.6051	20.374	1.76886	0.00282488	0.0160846
1779	P35625	TIMP3	Metalloproteinase inhibitor 3	24.145	7	20.5641	22.3328	1.76863	0.0493242	0.074722
1780	Q96CV9	OPTN	Optineurin	65.922	13	16.4882	18.2564	1.76814	0.00394839	0.0176545
1781	Q9UNH7	SNX6	Sorting nexin-6	46.647	8	17.8832	19.6486	1.76536	0.00901613	0.0258101
1782	Q27J81	INF2	Inverted formin-2	135.625	28	20.9401	22.7047	1.76464	0.00866004	0.0251999
1783	P49368	CCT3	T-complex protein 1 subunit gamma	60.533	22	21.1784	22.9414	1.76301	0.00609958	0.0211625
1784	P61006	RAB8A	Ras-related protein Rab-8A	23.664	6	18.9918	20.7541	1.76232	0.00106395	0.0143356
1785	P11586	MTHFD1	C-1-tetrahydrofolate synthase, cytoplasmic	101.531	23	19.5728	21.3347	1.76185	0.0140014	0.0323769
1786	P0DMM9	SULT1A3	Sulfotransferase 1A3	34.196	5	17.8431	19.604	1.76098	0.00621799	0.0212942
1787	P11142	HSPA8	Heat shock cognate 71 kDa protein	70.899	16	21.6164	23.3768	1.76043	0.00980596	0.0267204
1788	P62873	GNB1	Guanine nucleotide-binding protein G(I)/G(S)/G(T) subunit beta-1	37.377	9	20.8887	22.6485	1.75981	0.00079241	0.0140819
1789	A1A5C7	SLC22A23	Solute carrier family 22 member 23	73.75	7	17.5789	19.3376	1.75865	0.002601	0.0156255
1790	P04406	GAPDH	Glyceraldehyde-3-phosphate dehydrogenase	36.054	11	25.2118	26.9687	1.75694	0.000824499	0.0140819
1791	P50991	CCT4	T-complex protein 1 subunit delta	57.924	16	20.7254	22.4817	1.75627	0.00252976	0.0155018
1792	Q0VDG4	SCRN3	Secernin-3	48.545	7	17.1229	18.8785	1.7556	0.000185652	0.0106266
1793	Q13308	PTK7	Inactive tyrosine-protein kinase 7	118.391	15	18.3705	20.1229	1.75237	0.00415872	0.0181968
1794	P14317	HCLS1	Hematopoietic lineage cell-specific protein	54.014	7	17.7806	19.5323	1.7517	0.014188	0.0326147
1795	Q96RI0	F2RL3	Proteinase-activated receptor 4	41.132	4	20.626	22.3773	1.75133	0.00495895	0.0195221
1796	Q9Y2A7	NCKAP1	Nck-associated protein 1	128.79	28	21.3055	23.0506	1.74509	0.00534527	0.0201022
1797	P62258	YWHAE	14-3-3 protein epsilon	29.172	11	23.1824	24.9271	1.74475	0.00348009	0.0168743
1798	Q9Y6E0	STK24	Serine/threonine-protein kinase 24	49.309	13	19.473	21.2139	1.74092	0.00447013	0.0186532
1799	P62937	PPIA	Peptidyl-prolyl cis-trans isomerase A	18.013	10	23.4609	25.2005	1.73955	0.00325409	0.0167848
1800	P62834	RAP1A	Ras-related protein Rap-1A	20.987	9	19.058	20.7965	1.73854	0.000609719	0.0130041
1801	P29350	PTPN6	Tyrosine-protein phosphatase non-receptor type 6	67.561	20	21.7023	23.438	1.73573	0.00377529	0.0173578
1802	P50148	GNAQ	Guanine nucleotide-binding protein G(q) subunit alpha	42.143	16	22.2457	23.9803	1.73467	0.00531618	0.0200782
1803	P13667	PDIA4	Protein disulfide-isomerase A4	72.934	21	19.0493	20.7838	1.73451	0.0175162	0.0367874
1804	P40227	CCT6A	T-complex protein 1 subunit zeta	58.024	14	20.4818	22.2159	1.7341	0.0154042	0.0343287
1805	Q96DU3	SLAMF6	SLAM family member 6	37.344	4	17.884	19.6171	1.73309	0.00217085	0.0154387
1806	Q9NV96	TMEM30A	Cell cycle control protein 50A	40.686	5	17.9938	19.7226	1.72876	0.0123115	0.0303228
1807	Q9UJ70	NAGK	N-acetyl-D-glucosamine kinase	37.374	11	18.4546	20.1831	1.72846	0.00193535	0.0151617
1808	O43561	LAT	Linker for activation of T-cells family member 1	27.929	2	19.251	20.9794	1.72845	0.00789405	0.0241583
1809	Q7L9L4	MOB1B	MOB kinase activator 1B	25.087	5	19.9535	21.6807	1.72718	0.00718472	0.0227884
1810	P46108	CRK	Adapter molecule crk	33.83	8	15.7042	17.4306	1.72642	0.0440119	0.0684823
1811	Q15181	PPA1	Inorganic pyrophosphatase	32.661	6	17.1133	18.8395	1.72614	0.000559654	0.0130041
1812	P61026	RAB10	Ras-related protein Rab-10	22.542	5	22.0652	23.7838	1.71859	0.00340377	0.0168743
1813	P61981	YWHAG	14-3-3 protein gamma	28.302	8	21.6786	23.3968	1.7182	0.00221233	0.0154387
1814	Q8TF42	UBASH3B	Ubiquitin-associated and SH3 domain-containing protein B	72.698	16	20.1489	21.8668	1.71783	0.0203489	0.0401624
1815	Q9UPY6	WASF3	Actin-binding protein WASF3	55.295	8	16.9989	18.7164	1.71749	0.0323184	0.0547663
1816	P68371	TUBB4B	Tubulin beta-4B chain	49.83	4	20.3131	22.0298	1.71662	0.00656342	0.021905
1817	P28676	GCA	Grancalcin	24.01	4	20.2853	22.0017	1.71642	0.000800369	0.0140819
1818	P15529	CD46	Membrane cofactor protein	43.748	4	18.2743	19.9887	1.7144	0.00517917	0.0198494
1819	P51575	P2RX1	P2X purinoceptor 1	44.983	9	20.0564	21.77	1.71362	0.0135242	0.0317527
1820	P07093	SERPINE2	Glia-derived nexin	44.005	9	17.7572	19.4694	1.71228	0.0319315	0.0542675
1821	P00492	HPRT1	Hypoxanthine-guanine phosphoribosyltransferase	24.579	10	20.2705	21.9809	1.71042	0.00333035	0.0168098
1822	P26641	EEF1G	Elongation factor 1-gamma	50.12	11	21.1763	22.8866	1.7103	0.0114718	0.0291458
1823	O75563	SKAP2	Src kinase-associated phosphoprotein 2	41.218	13	19.9523	21.661	1.70865	0.0063333	0.0215688
1824	P50443	SLC26A2	Sulfate transporter	81.661	4	15.0152	16.722	1.70681	0.000280427	0.0106985
1825	P07948	LYN	Tyrosine-protein kinase Lyn	58.575	21	22.5663	24.2716	1.70524	0.00086902	0.014151
1826	P09211	GSTP1	Glutathione S-transferase P	23.355	10	21.5678	23.2726	1.70471	0.0024615	0.0154958
1827	P98082	DAB2	Disabled homolog 2	82.449	12	19.0474	20.7507	1.70329	0.00379394	0.0173578
1828	Q9UBV8	PEF1	Peflin	30.38	4	19.6267	21.33	1.70329	0.00190955	0.015136
1829	Q01082	SPTBN1	Spectrin beta chain, non-erythrocytic 1	274.614	81	20.2172	21.92	1.70289	0.015486	0.0344892
1830	P30153	PPP2R1A	Serine/threonine-protein phosphatase 2A 65 kDa regulatory subunit A alpha isoform	65.31	19	20.0594	21.7607	1.70129	0.00440119	0.0185201
1831	P53990	IST1	IST1 homolog	39.749	8	19.8788	21.5777	1.69891	0.0106704	0.0279408
1832	Q99832	CCT7	T-complex protein 1 subunit eta	59.365	13	20.723	22.4199	1.69696	0.00420543	0.0181992
1833	P60842	EIF4A1	Eukaryotic initiation factor 4A-I	46.156	14	19.598	21.2905	1.69248	0.00502435	0.0195616
1834	P78536	ADAM17	Disintegrin and metalloproteinase domain-containing protein 17	93.022	11	18.105	19.7956	1.69055	0.00271319	0.0159044
1835	Q15942	ZYX	Zyxin	61.277	14	23.4527	25.1416	1.68888	0.0164839	0.0356676
1836	Q99436	PSMB7	Proteasome subunit beta type-7	29.966	5	17.5471	19.2333	1.68615	0.0163482	0.0354618
1837	P28482	MAPK1	Mitogen-activated protein kinase 1	41.39	12	19.7894	21.4754	1.68601	0.0069333	0.0224549
1838	Q15084	PDIA6	Protein disulfide-isomerase A6	48.121	10	19.6675	21.3503	1.68281	0.0025483	0.0155088
1839	P68402	PAFAH1B2	Platelet-activating factor acetylhydrolase IB subunit alpha2	25.567	3	18.3044	19.9865	1.68213	0.00229477	0.0154577
1840	P51149	RAB7A	Ras-related protein Rab-7a	23.488	13	23.8046	25.4866	1.68194	0.00431986	0.0183678
1841	O95858	TSPAN15	Tetraspanin-15	33.163	5	18.4656	20.1475	1.68192	0.00372075	0.0173578
1842	P20073	ANXA7	Annexin A7	52.739	15	22.5067	24.1874	1.68067	0.00970733	0.0266969
1843	P09525	ANXA4	Annexin A4	35.883	11	20.9244	22.6006	1.67622	0.00289921	0.0162149
1844	P09417	QDPR	Dihydropteridine reductase	25.792	5	18.1811	19.854	1.67288	0.00182457	0.015136
1845	Q8N5J2	MINDY1	Ubiquitin carboxyl-terminal hydrolase MINDY-1	51.778	8	20.0279	21.6979	1.67005	0.00355361	0.0170933
1846	P08962	CD63	CD63 antigen	25.636	3	22.7169	24.3867	1.66977	0.00544064	0.0201933
1847	P07741	APRT	Adenine phosphoribosyltransferase	19.606	5	20.5328	22.2022	1.66939	0.00252185	0.0154958
1848	P60228	EIF3E	Eukaryotic translation initiation factor 3 subunit E	52.223	14	17.2826	18.9495	1.66688	0.020987	0.0409068
1849	P61952	GNG11	Guanine nucleotide-binding protein G(I)/G(S)/G(O) subunit gamma-11	8.48	4	19.1238	20.7906	1.6667	0.00519051	0.0198494
1850	Q9BY43	CHMP4A	Charged multivesicular body protein 4a	25.097	7	18.0339	19.6991	1.66526	0.0176547	0.0369451
1851	Q9H444	CHMP4B	Charged multivesicular body protein 4b	24.951	6	18.3491	20.0143	1.66521	0.00519996	0.0198494
1852	P51809	VAMP7	Vesicle-associated membrane protein 7	24.934	6	19.5143	21.179	1.6646	0.0180136	0.0374346
1853	Q9HBH0	RHOF	Rho-related GTP-binding protein RhoF	23.625	7	20.6211	22.2853	1.66418	0.00143595	0.0151198
1854	Q9NR12	PDLIM7	PDZ and LIM domain protein 7	49.847	9	19.2367	20.9005	1.66386	0.0327937	0.0554371
1855	Q14642	INPP5A	Inositol polyphosphate-5-phosphatase A	47.818	12	20.3092	21.9691	1.65987	0.00376964	0.0173578
1856	P47755	CAPZA2	F-actin-capping protein subunit alpha-2	32.949	11	20.6875	22.3455	1.65809	0.00347528	0.0168743
1857	Q07812	BAX	Apoptosis regulator BAX	21.182	5	16.3457	18.0021	1.65637	0.00149827	0.015136
1858	O60669	SLC16A7	Monocarboxylate transporter 2	52.199	3	19.1873	20.8434	1.65619	0.00221937	0.0154387
1859	Q9Y547	HSPB11	Intraflagellar transport protein 25 homolog	16.295	3	15.8158	17.4714	1.65552	0.00240564	0.0154958
1860	Q5VY43	PEAR1	Platelet endothelial aggregation receptor 1	110.67	13	20.5595	22.2148	1.65529	0.0136427	0.0318846
1861	O94886	TMEM63A	CSC1-like protein 1	92.13	8	18.9364	20.5917	1.65528	0.0136235	0.0318695
1862	Q14847	LASP1	LIM and SH3 domain protein 1	29.715	7	20.0651	21.7187	1.65357	0.00348161	0.0168743
1863	Q15907	RAB11B	Ras-related protein Rab-11B	24.487	8	19.0821	20.7331	1.65098	0.00589034	0.0209572
1864	Q9BZW8	CD244	Natural killer cell receptor 2B4	41.613	5	17.2004	18.8492	1.64878	0.000498414	0.0127389
1865	P12429	ANXA3	Annexin A3	36.376	12	21.0404	22.6847	1.64428	0.000635097	0.0130041
1866	Q9Y624	F11R	Junctional adhesion molecule A	32.583	7	22.2511	23.8948	1.6437	0.00161135	0.015136
1867	Q9UEY8	ADD3	Gamma-adducin	79.157	14	18.198	19.8376	1.63957	0.0170059	0.0362703
1868	P49758	RGS6	Regulator of G-protein signaling 6	54.424	10	18.3146	19.9534	1.63878	0.0031842	0.0166859
1869	Q9Y3L5	RAP2C	Ras-related protein Rap-2c	20.745	5	16.1824	17.8163	1.63388	0.00182974	0.015136
1870	P43405	SYK	Tyrosine-protein kinase SYK	72.068	17	20.0811	21.7139	1.63276	0.00231366	0.0154716
1871	P11279	LAMP1	Lysosome-associated membrane glycoprotein 1	44.882	4	19.8141	21.4451	1.63098	0.00867341	0.0251999
1872	Q5SQ64	LY6G6F	Lymphocyte antigen 6 complex locus protein G6f	32.464	6	18.9586	20.5856	1.62709	0.0204838	0.0403146
1873	Q9Y696	CLIC4	Chloride intracellular channel protein 4	28.771	13	20.7706	22.3973	1.62677	0.00329397	0.0167862
1874	P51153	RAB13	Ras-related protein Rab-13	22.773	5	18.4432	20.068	1.62481	0.0028132	0.0160846
1875	Q96BY6	DOCK10	Dedicator of cytokinesis protein 10	249.535	35	19.5161	21.1408	1.62466	0.020854	0.0407749
1876	P28066	PSMA5	Proteasome subunit alpha type-5	26.412	7	19.5297	21.1512	1.62154	0.0134878	0.0317527
1877	Q96RT1	ERBIN	Erbin	158.299	20	21.0229	22.6441	1.6212	0.00302406	0.0164374
1878	Q14392	LRRC32	Transforming growth factor beta activator LRRC32	71.98	10	20.639	22.2588	1.6197	0.0197333	0.039533
1879	Q9BRG1	VPS25	Vacuolar protein-sorting-associated protein 25	20.748	9	18.4928	20.1121	1.61925	0.0173856	0.0366665
1880	P61586	RHOA	Transforming protein RhoA	21.767	8	19.9205	21.5395	1.61904	0.00136571	0.0151016
1881	Q96QK1	VPS35	Vacuolar protein sorting-associated protein 35	91.707	18	19.4552	21.0711	1.61597	0.00569954	0.0206137
1882	P32121	ARRB2	Beta-arrestin-2	46.107	10	16.8966	18.5121	1.61544	0.000904753	0.0142682
1883	P24666	ACP1	Low molecular weight phosphotyrosine protein phosphatase	18.042	4	18.0462	19.6585	1.61232	0.00237903	0.0154877
1884	Q96AP7	ESAM	Endothelial cell-selective adhesion molecule	41.176	8	20.5474	22.154	1.60653	0.00906233	0.0258752
1885	Q96KP4	CNDP2	Cytosolic non-specific dipeptidase	52.877	17	20.7984	22.4037	1.6054	0.00128292	0.0151016
1886	P13598	ICAM2	Intercellular adhesion molecule 2	30.654	4	20.5404	22.1442	1.60382	0.00158793	0.015136
1887	P11021	HSPA5	Endoplasmic reticulum chaperone BiP	72.331	24	22.0248	23.6247	1.59988	0.0033418	0.0168098
1888	Q15147	PLCB4	1-phosphatidylinositol 4,5-bisphosphate phosphodiesterase beta-4	134.467	20	18.9565	20.5555	1.59894	0.00394657	0.0176545
1889	P50552	VASP	Vasodilator-stimulated phosphoprotein	39.83	13	21.5905	23.187	1.59648	0.011198	0.02875
1890	Q86VW0	SESTD1	SEC14 domain and spectrin repeat-containing protein 1	79.348	9	16.2009	17.7961	1.59523	0.00785254	0.0240944
1891	Q96FZ7	CHMP6	Charged multivesicular body protein 6	23.485	2	17.8114	19.4064	1.59494	0.00385168	0.0174861
1892	P17655	CAPN2	Calpain-2 catalytic subunit	79.996	12	17.8318	19.4208	1.58895	0.00858598	0.0251331
1893	P55160	NCKAP1L	Nck-associated protein 1-like	128.156	30	20.8495	22.4349	1.58546	0.0126605	0.0306641
1894	P07237	P4HB	Protein disulfide-isomerase	57.118	16	20.6774	22.2611	1.58375	0.0119622	0.0298686
1895	P01112	HRAS	GTPase HRas	21.298	2	16.3168	17.9004	1.58357	0.0232514	0.0437185
1896	Q96PU5	NEDD4L	E3 ubiquitin-protein ligase NEDD4-like	111.933	9	18.11	19.6911	1.58107	0.0157195	0.0347441
1897	O14579	COPE	Coatomer subunit epsilon	34.482	3	17.2795	18.8598	1.58029	0.0110258	0.0285301
1898	O95980	RECK	Reversion-inducing cysteine-rich protein with Kazal motifs	106.458	16	18.0644	19.6404	1.57599	0.00436858	0.0184493
1899	Q9Y3D6	FIS1	Mitochondrial fission 1 protein	16.938	3	16.3264	17.902	1.57566	0.00547306	0.0202334
1900	P10768	ESD	S-formylglutathione hydrolase	31.463	6	20.0539	21.6276	1.57377	0.00186715	0.015136
1901	Q17RC7	EXOC3L4	Exocyst complex component 3-like protein 4	79.898	18	19.2926	20.8656	1.57304	0.0156736	0.0347083
1902	P08133	ANXA6	Annexin A6	75.875	29	22.5415	24.1137	1.57214	0.00658173	0.0219456
1903	O15551	CLDN3	Claudin-3	23.318	3	20.7747	22.3456	1.5709	0.0195528	0.0392606
1904	O15484	CAPN5	Calpain-5	73.171	12	17.9619	19.5328	1.57086	0.0218968	0.0418484
1905	Q7L576	CYFIP1	Cytoplasmic FMR1-interacting protein 1	145.185	42	22.4433	24.0137	1.5704	0.00875871	0.0253421
1906	P30086	PEBP1	Phosphatidylethanolamine-binding protein 1	21.056	7	19.0279	20.5964	1.5685	0.00184965	0.015136
1907	Q08722	CD47	Leukocyte surface antigen CD47	35.214	3	21.6822	23.2488	1.56656	0.000838359	0.0140819
1908	Q96L08	SUSD3	Sushi domain-containing protein 3	27.12	7	19.4844	21.0466	1.56216	0.0278933	0.0490667
1909	P49588	AARS1	Alanine--tRNA ligase, cytoplasmic	106.813	22	20.0289	21.5906	1.56167	0.0174868	0.0367874
1910	Q9UIG8	SLCO3A1	Solute carrier organic anion transporter family member 3A1	76.554	5	16.1285	17.6885	1.55999	0.00215665	0.0154387
1911	P61020	RAB5B	Ras-related protein Rab-5B	23.706	5	19.7494	21.3084	1.55902	0.00267824	0.0158386
1912	P01730	CD4	T-cell surface glycoprotein CD4	51.112	8	18.7695	20.3276	1.55808	0.0229567	0.0432571
1913	Q15404	RSU1	Ras suppressor protein 1	31.541	9	23.51	25.0666	1.55662	0.00939053	0.0263852
1914	Q969T9	WBP2	WW domain-binding protein 2	28.086	5	20.1078	21.6642	1.55643	0.0282761	0.0495693
1915	O60701	UGDH	UDP-glucose 6-dehydrogenase	55.026	10	16.2201	17.7762	1.55606	0.00286213	0.0161878
1916	Q8WUW1	BRK1	Protein BRICK1	8.74	4	18.2834	19.839	1.55555	0.00659584	0.021955
1917	P04156	PRNP	Major prion protein	27.659	3	17.0332	18.5882	1.55498	0.0434901	0.0679122
1918	P25789	PSMA4	Proteasome subunit alpha type-4	29.483	4	19.794	21.3487	1.55465	0.00700068	0.0224821
1919	Q658P3	STEAP3	Metalloreductase STEAP3	54.601	9	19.4806	21.0295	1.54886	0.00462743	0.0189791
1920	Q15904	ATP6AP1	V-type proton ATPase subunit S1	52.024	2	15.81	17.3572	1.54718	0.0157946	0.0348661
1921	Q14118	DAG1	Dystroglycan 1	97.443	6	18.0088	19.5558	1.54701	0.0281184	0.0493697
1922	Q01970	PLCB3	1-phosphatidylinositol 4,5-bisphosphate phosphodiesterase beta-3	138.802	37	20.2407	21.7843	1.54368	0.00885054	0.0255026
1923	Q8WWI5	SLC44A1	Choline transporter-like protein 1	73.303	15	23.2334	24.7745	1.54119	0.00238886	0.0154877
1924	P14543	NID1	Nidogen-1	136.379	21	19.3457	20.8864	1.54061	0.0312047	0.0533442
1925	Q9UH65	SWAP70	Switch-associated protein 70	68.998	8	16.8006	18.3365	1.53585	0.00144115	0.0151198
1926	P27797	CALR	Calreticulin	48.141	12	21.0483	22.5798	1.5316	0.0111941	0.02875
1927	Q96S97	MYADM	Myeloid-associated differentiation marker	35.275	3	20.4014	21.9321	1.53072	0.00155232	0.015136
1928	Q9Y6W5	WASF2	Actin-binding protein WASF2	54.284	8	20.5371	22.0668	1.52969	0.00385674	0.0174861
1929	O43294	TGFB1I1	Transforming growth factor beta-1-induced transcript 1 protein	49.814	10	18.7503	20.2777	1.52736	0.0370382	0.0604527
1930	O43707	ACTN4	Alpha-actinin-4	104.855	22	19.7471	21.2647	1.51761	0.0110078	0.0285044
1931	P09769	FGR	Tyrosine-protein kinase Fgr	59.478	8	17.461	18.9741	1.51307	0.0245725	0.0452872
1932	P08238	HSP90AB1	Heat shock protein HSP 90-beta	83.267	26	20.038	21.5489	1.51086	0.0123259	0.0303228
1933	Q13642	FHL1	Four and a half LIM domains protein 1	36.262	10	21.7903	23.3007	1.51042	0.0192424	0.0390152
1934	P49915	GMPS	GMP synthase [glutamine-hydrolyzing]	76.718	20	17.4704	18.9805	1.51014	0.0160572	0.0351134
1935	P07900	HSP90AA1	Heat shock protein HSP 90-alpha	84.662	15	20.9979	22.5055	1.50766	0.00840292	0.0248822
1936	Q08357	SLC20A2	Sodium-dependent phosphate transporter 2	70.391	4	15.7532	17.2599	1.50665	0.0292516	0.0508748
1937	O60488	ACSL4	Long-chain-fatty-acid--CoA ligase 4	79.189	14	18.9958	20.5015	1.50571	0.0047949	0.0191851
1938	P26599	PTBP1	Polypyrimidine tract-binding protein 1	59.632	9	17.6895	19.1951	1.50563	0.0222428	0.0422507
1939	Q13442	PDAP1	28 kDa heat- and acid-stable phosphoprotein	20.63	3	17.4493	18.949	1.49964	0.00464045	0.0189791
1940	Q99685	MGLL	Monoglyceride lipase	33.26	11	21.1755	22.6745	1.49898	0.000946738	0.0143356
1941	P28838	LAP3	Cytosol aminopeptidase	56.168	16	21.2836	22.7789	1.49522	0.0011324	0.0144045
1942	P55060	CSE1L	Exportin-2	110.419	26	18.9256	20.4205	1.49488	0.0213079	0.0411924
1943	Q92608	DOCK2	Dedicator of cytokinesis protein 2	211.95	26	18.3233	19.8155	1.49221	0.0141325	0.0325384
1944	P33527	ABCC1	Multidrug resistance-associated protein 1	171.593	21	18.9944	20.4824	1.48802	0.0127025	0.0307335
1945	P02763	ORM1	Alpha-1-acid glycoprotein 1	23.539	5	21.4452	22.9324	1.48719	0.00809208	0.0244964
1946	P18085	ARF4	ADP-ribosylation factor 4	20.511	2	19.853	21.3389	1.4859	0.00194299	0.0151617
1947	Q13637	RAB32	Ras-related protein Rab-32	24.997	12	21.5021	22.9876	1.48556	0.0134119	0.0317048
1948	P46109	CRKL	Crk-like protein	33.777	12	20.4357	21.9202	1.48451	0.00697413	0.0224821
1949	P60953	CDC42	Cell division control protein 42 homolog	21.257	7	23.6457	25.1258	1.48006	0.0010325	0.0143356
1950	Q96BJ3	AIDA	Axin interactor, dorsalization-associated protein	35.021	6	16.8637	18.3403	1.47671	0.0271882	0.0482445
1951	P16333	NCK1	Cytoplasmic protein NCK1	42.865	12	17.8697	19.3458	1.47618	0.00702215	0.0224928
1952	Q8NG11	TSPAN14	Tetraspanin-14	30.69	8	22.7726	24.2405	1.46792	0.0118856	0.0297437
1953	P06241	FYN	Tyrosine-protein kinase Fyn	60.762	14	19.3502	20.8154	1.46528	0.00317973	0.0166859
1954	P62942	FKBP1A	Peptidyl-prolyl cis-trans isomerase FKBP1A	11.95	5	20.8741	22.3392	1.46509	0.00174824	0.015136
1955	O75608	LYPLA1	Acyl-protein thioesterase 1	24.67	4	19.1693	20.6331	1.46387	0.0022397	0.0154387
1956	P08913	ADRA2A	Alpha-2A adrenergic receptor	50.647	5	15.9076	17.369	1.4614	0.0474876	0.0724948
1957	Q9C0H2	TTYH3	Protein tweety homolog 3	57.544	11	23.207	24.6683	1.46123	0.0331238	0.0558899
1958	P21926	CD9	CD9 antigen	25.415	8	26.6845	28.1434	1.45887	0.0050501	0.0195832
1959	Q9BVJ7	DUSP23	Dual specificity protein phosphatase 23	16.589	7	17.5304	18.9888	1.45836	0.0230988	0.0434779
1960	P30273	FCER1G	High affinity immunoglobulin epsilon receptor subunit gamma	9.667	2	23.376	24.8317	1.45567	0.00474297	0.0191305
1961	Q15438	CYTH1	Cytohesin-1	46.412	8	15.2548	16.709	1.45426	0.0143268	0.0327832
1962	P00568	AK1	Adenylate kinase isoenzyme 1	21.633	8	19.5375	20.9875	1.45	0.0100589	0.0270476
1963	Q9Y210	TRPC6	Short transient receptor potential channel 6	106.328	20	19.5582	21.0049	1.44671	0.0339719	0.0568715
1964	Q9Y316	MEMO1	Protein MEMO1	33.733	7	17.1446	18.59	1.44543	0.00427671	0.0182645
1965	O95819	MAP4K4	Mitogen-activated protein kinase kinase kinase kinase 4	142.103	7	15.9159	17.3608	1.44489	0.00554728	0.0203512
1966	O95747	OXSR1	Serine/threonine-protein kinase OSR1	58.023	14	18.9556	20.3959	1.44028	0.00333703	0.0168098
1967	O75131	CPNE3	Copine-3	60.129	12	19.9761	21.4137	1.43767	0.00179432	0.015136
1968	O43639	NCK2	Cytoplasmic protein NCK2	42.916	12	20.6991	22.1343	1.43519	0.0239878	0.0445993
1969	Q7LDG7	RASGRP2	RAS guanyl-releasing protein 2	69.249	21	20.6606	22.0953	1.43475	0.0453023	0.0700862
1970	Q8IZP0	ABI1	Abl interactor 1	55.081	12	19.9915	21.4258	1.43427	0.0190524	0.0388034
1971	Q92963	RIT1	GTP-binding protein Rit1	25.143	5	17.0312	18.4629	1.43163	0.00107768	0.0143356
1972	Q14644	RASA3	Ras GTPase-activating protein 3	95.7	29	22.9077	24.3327	1.42504	0.00962122	0.0266486
1973	P0DP23	CALM1	Calmodulin-1	16.836	7	22.6324	24.0575	1.42503	0.0064288	0.021645
1974	P01116	KRAS	GTPase KRas	21.655	3	18.0538	19.4765	1.42271	0.0013394	0.0151016
1975	O15117	FYB1	FYN-binding protein 1	85.388	14	20.7605	22.1823	1.4218	0.00527254	0.0199774
1976	Q96F07	CYFIP2	Cytoplasmic FMR1-interacting protein 2	148.402	15	19.4637	20.8836	1.41998	0.011265	0.0288295
1977	Q15365	PCBP1	Poly(rC)-binding protein 1	37.497	7	20.9477	22.3666	1.41886	0.00688716	0.0224204
1978	O75531	BANF1	Barrier-to-autointegration factor	10.056	2	16.7573	18.1753	1.41802	0.00361318	0.0172105
1979	P49184	DNASE1L1	Deoxyribonuclease-1-like 1	33.892	3	17.3825	18.8005	1.41801	0.0227588	0.0430383
1980	Q9Y5X1	SNX9	Sorting nexin-9	66.593	7	17.8593	19.2749	1.41557	0.0129888	0.0311463
1981	P04003	C4BPA	C4b-binding protein alpha chain	67.034	24	26.1463	27.5618	1.41554	0.000419208	0.0119321
1982	P20851	C4BPB	C4b-binding protein beta chain	28.357	8	21.1757	22.5899	1.41422	0.000599446	0.0130041
1983	P08174	CD55	Complement decay-accelerating factor	41.402	5	21.3403	22.7531	1.41273	0.00212971	0.0154387
1984	Q13418	ILK	Integrin-linked protein kinase	51.419	16	24.0107	25.4218	1.41109	0.0112068	0.02875
1985	O76003	GLRX3	Glutaredoxin-3	37.432	9	19.8831	21.294	1.41092	0.00298133	0.0163629
1986	P07814	EPRS1	Bifunctional glutamate/proline--tRNA ligase	170.594	29	17.4295	18.8357	1.40614	0.0426825	0.0669199
1987	Q9H4M9	EHD1	EH domain-containing protein 1	60.627	26	22.6331	24.0372	1.40411	0.00184489	0.015136
1988	P31641	SLC6A6	Sodium- and chloride-dependent taurine transporter	69.832	5	18.3601	19.7584	1.39836	0.0245844	0.0452872
1989	P25686	DNAJB2	DnaJ homolog subfamily B member 2	35.581	7	17.5818	18.9776	1.39579	0.00686389	0.0223955
1990	Q14677	CLINT1	Clathrin interactor 1	68.26	9	17.714	19.1085	1.39454	0.043468	0.0679084
1991	P36969	GPX4	Phospholipid hydroperoxide glutathione peroxidase	22.146	7	19.0663	20.4591	1.39271	0.0237476	0.0443182
1992	Q9GZU7	CTDSP1	Carboxy-terminal domain RNA polymerase II polypeptide A small phosphatase 1	29.203	3	18.9099	20.3023	1.39244	0.00265454	0.0157518
1993	Q9NYB9	ABI2	Abl interactor 2	55.662	4	16.8854	18.2771	1.39171	0.0261788	0.0470492
1994	P16150	SPN	Leukosialin	40.323	2	20.5854	21.9721	1.38674	0.00197615	0.0152282
1995	Q14165	MLEC	Malectin	32.231	5	16.7507	18.1366	1.38591	0.0374386	0.0609238
1996	P00387	CYB5R3	NADH-cytochrome b5 reductase 3	34.236	7	19.2245	20.6099	1.38542	0.0420368	0.0661446
1997	Q9HBI1	PARVB	Beta-parvin	41.715	19	23.784	25.1611	1.37706	0.0158723	0.0349518
1998	P43250	GRK6	G protein-coupled receptor kinase 6	65.992	15	18.453	19.8284	1.37532	0.0159566	0.0350242
1999	O15031	PLXNB2	Plexin-B2	205.13	37	21.4568	22.8275	1.37072	0.00348955	0.0168743
[truncated: 267 more rows]
