# Supplementary material for: Comprehensive High-Depth Proteomic Analysis of Plasma Extracellular Vesicle-Containing Preparations in CDKL5 Deficiency Disorder
Source: Biomedicines. 2026 Apr 22;14(5):961. doi: 10.3390/biomedicines14050961 (PMC13203274; doi:10.3390/biomedicines14050961)
Supplement: Supplementary file 1 [file biomedicines-14-00961-s001.zip › Supplementary data_proof_20260420/Table S4.xlsx]

## Sheet: Simple linear regression of Dat
	EXOC5	HYI	CLASP1	ARFGEF1	TBC1D22A	SNX27	IFI35	GRIPAP1	IGHV1-2	OPLAH	CLIP1	FTH1	ASRGL1	TPD52	GBP2	TBC1D23	PTPN7	RPS6KA1	EEA1	PIK3CG	PPCDC	NPLOC4	HLA-C	NT5DC1	CARMIL1	ATG4B	GRK2	N4BP1	C7orf25	LIMA1	GSDMD	UBE4B	EHBP1	OGFRL1	TFCP2	GPCPD1	C2orf88	AGL	GGA1	ACTBL2	IRGQ	CLEC2L	MYO5A	OXR1	VPS33B	SYPL1	SLFN14	EIF2A	PPP1R3D
Best-fit values
Slope	0.1779	0.1478	0.1425	0.1377	0.1383	0.1376	0.1382	0.1417	0.1086	0.1368	0.1331	0.1419	0.1414	0.136	0.1323	0.1334	0.1338	0.1402	0.1345	0.1315	0.1301	0.1289	0.1102	0.1306	0.1426	0.1223	0.1295	0.1433	0.1276	0.1349	0.1198	0.1245	0.1104	0.128	0.121	0.1205	0.1175	0.1262	0.1245	0.118	0.1189	0.1255	0.1203	0.1225	0.122	0.1254	0.1167	0.1166	0.1211
Y-intercept	10.62	10.92	11.01	10.84	10.23	10.05	12.26	10.4	12.12	11.45	12.86	10.29	10.74	10.77	9.631	11.13	12.88	10.56	11.3	11.64	10.44	13.15	14.63	11.13	9.698	10.06	11.87	10.15	11.66	11.56	12.55	10.22	11	11.37	9.996	10.83	14.72	13.71	11.8	11.56	11.97	11.5	15.13	12.11	11.81	11.88	12.18	11.18	11.56
X-intercept	-59.68	-73.86	-77.25	-78.75	-74	-73	-88.67	-73.41	-111.6	-83.7	-96.58	-72.47	-75.94	-79.18	-72.78	-83.43	-96.23	-75.33	-84.06	-88.47	-80.28	-102	-132.8	-85.19	-68.02	-82.22	-91.64	-70.79	-91.41	-85.68	-104.8	-82.07	-99.62	-88.81	-82.61	-89.83	-125.3	-108.7	-94.82	-98	-100.7	-91.64	-125.7	-98.88	-96.83	-94.75	-104.4	-95.9	-95.48
1/slope	5.62	6.765	7.015	7.262	7.231	7.266	7.234	7.056	9.206	7.311	7.511	7.045	7.07	7.355	7.557	7.499	7.472	7.133	7.437	7.603	7.689	7.758	9.074	7.657	7.013	8.174	7.721	6.977	7.838	7.412	8.351	8.031	9.055	7.814	8.264	8.297	8.514	7.926	8.033	8.476	8.408	7.966	8.312	8.166	8.196	7.977	8.571	8.576	8.257
Std. Error
Slope	0.02889	0.02532	0.03266	0.03506	0.02192	0.02225	0.03789	0.02157	0.0625	0.02553	0.03664	0.01996	0.0264	0.02794	0.02001	0.03306	0.03881	0.01407	0.03337	0.02964	0.01947	0.03369	0.04656	0.02783	0.02222	0.02666	0.03371	0.04192	0.03212	0.03075	0.03708	0.02702	0.03417	0.02164	0.02577	0.02967	0.04851	0.03705	0.03186	0.03809	0.03193	0.02648	0.03925	0.03098	0.02838	0.03353	0.03519	0.02748	0.02839
Y-intercept	0.974	0.8536	1.101	1.182	0.7388	0.7502	1.277	0.7271	2.107	0.8606	1.235	0.6729	0.8901	0.942	0.6747	1.115	1.308	0.4742	1.125	0.9993	0.6564	1.136	1.57	0.9383	0.7491	0.8987	1.136	1.413	1.083	1.037	1.25	0.9109	1.152	0.7295	0.8689	1	1.636	1.249	1.074	1.284	1.077	0.8927	1.323	1.044	0.9569	1.13	1.187	0.9263	0.9572
95% Confidence Intervals
Slope	0.1150 to 0.2409	0.09266 to 0.2030	0.07139 to 0.2137	0.06132 to 0.2141	0.09055 to 0.1860	0.08914 to 0.1861	0.05568 to 0.2208	0.09474 to 0.1887	-0.02756 to 0.2448	0.08115 to 0.1924	0.05330 to 0.2130	0.09845 to 0.1854	0.08391 to 0.1990	0.07508 to 0.1968	0.08872 to 0.1759	0.06133 to 0.2054	0.04927 to 0.2184	0.1095 to 0.1708	0.06175 to 0.2072	0.06694 to 0.1961	0.08763 to 0.1725	0.05550 to 0.2023	0.008767 to 0.2116	0.06995 to 0.1912	0.09417 to 0.1910	0.06426 to 0.1804	0.05607 to 0.2030	0.05199 to 0.2347	0.05759 to 0.1976	0.06792 to 0.2019	0.03896 to 0.2005	0.06565 to 0.1834	0.03597 to 0.1849	0.08082 to 0.1751	0.06485 to 0.1772	0.05588 to 0.1852	0.01175 to 0.2232	0.04543 to 0.2069	0.05507 to 0.1939	0.03500 to 0.2010	0.04936 to 0.1885	0.06785 to 0.1832	0.03479 to 0.2058	0.05497 to 0.1899	0.06016 to 0.1838	0.05232 to 0.1984	0.03999 to 0.1934	0.05674 to 0.1765	0.05924 to 0.1830
Y-intercept	8.497 to 12.74	9.058 to 12.78	8.613 to 13.41	8.269 to 13.42	8.624 to 11.84	8.411 to 11.68	9.474 to 15.04	8.820 to 11.99	7.533 to 16.72	9.573 to 13.32	10.17 to 15.55	8.820 to 11.75	8.801 to 12.68	8.713 to 12.82	8.161 to 11.10	8.698 to 13.56	10.03 to 15.73	9.528 to 11.59	8.852 to 13.75	9.458 to 13.81	9.011 to 11.87	10.67 to 15.62	11.21 to 18.05	9.081 to 13.17	8.066 to 11.33	8.100 to 12.02	9.392 to 14.34	7.067 to 13.23	9.302 to 14.02	9.301 to 13.82	9.826 to 15.27	8.234 to 12.20	8.491 to 13.51	9.776 to 12.95	8.103 to 11.89	8.648 to 13.01	11.15 to 18.28	10.99 to 16.43	9.464 to 14.14	8.764 to 14.36	9.628 to 14.32	9.560 to 13.45	12.25 to 18.01	9.833 to 14.38	9.728 to 13.90	9.416 to 14.34	9.596 to 14.77	9.164 to 13.20	9.478 to 13.65
X-intercept	-106.2 to -36.79	-132.7 to -46.37	-178.7 to -42.36	-207.2 to -40.79	-126.2 to -48.02	-126.3 to -46.88	-255.9 to -45.29	-122.3 to -48.36	#NAME?	-158.0 to -51.70	-277.3 to -50.22	-115.6 to -49.11	-145.0 to -46.08	-163.4 to -46.25	-120.9 to -48.00	-210.1 to -44.56	-302.6 to -48.45	-103.5 to -57.02	-211.7 to -44.95	-197.4 to -50.42	-131.3 to -53.92	-268.8 to -55.25	-1938 to -56.29	-180.3 to -49.58	-116.0 to -43.82	-178.7 to -46.97	-243.4 to -48.65	-237.7 to -32.22	-232.0 to -49.42	-194.3 to -48.22	-371.6 to -51.70	-177.7 to -46.97	-355.2 to -48.56	-155.1 to -57.71	-175.4 to -47.80	-221.9 to -48.99	-1462 to -53.19	-344.2 to -55.80	-244.8 to -51.20	-386.8 to -46.26	-276.5 to -53.58	-190.4 to -54.32	-493.0 to -62.47	-250.0 to -54.19	-221.3 to -55.23	-260.7 to -49.89	-350.4 to -52.30	-222.7 to -54.24	-220.6 to -54.11
Goodness of Fit
R squared	0.7597	0.7396	0.6136	0.5625	0.7684	0.7612	0.5259	0.7825	0.2011	0.7052	0.5239	0.8082	0.7051	0.6636	0.7846	0.5755	0.4977	0.8922	0.575	0.6213	0.7881	0.5495	0.3183	0.6472	0.7743	0.6371	0.5516	0.4934	0.5679	0.616	0.465	0.639	0.4653	0.7446	0.6475	0.579	0.3282	0.4914	0.5599	0.4443	0.5362	0.6519	0.4391	0.5657	0.6063	0.5382	0.478	0.6002	0.6026
[truncated: 51 more columns]
